# Supplementary material for: Structural basis of terephthalate recognition by solute binding protein TphC
Source: Nat Commun. 2021 Oct 29;12:6244. doi: 10.1038/s41467-021-26508-0 (PMC8556258; doi:10.1038/s41467-021-26508-0)
Supplement: Supplementary file 5 — Source Data [file 41467_2021_26508_MOESM5_ESM.xlsx]

## Sheet: Summary 
	Fig. 2 & Fig. S2	Differential scanning fluorimetry of TphC
	Fig. 3	Isothermal titration calorimetry of ligand-hits with TphC
	Supplementary Fig. 3	Isothermal titration calorimetry of ligand-hits with TphC
	Supplementary Fig. 5	Competitive interaction of biphenyl-4,4′-dicarboxylate and terephthalate for TphC.
	Supplementary Fig. 9	Ligand depletion assays
	Supplementary Fig. 10	Mutational analysis of amino acids involved in ligand binding

## Sheet: Fig. 2 & Fig. S2
Temperature	WT (1)	WT (1)	WT (2)	WT (2)	WT (3)	WT (3)	Lig#1 (1)	Lig#1 (1)	Lig#1 (2)	Lig#1 (2)	Lig#1 (3)	Lig#1 (3)	Lig#4 (1)	Lig#4 (1)	Lig#4 (2)	Lig#4 (2)	Lig#4 (3)	Lig#4 (3)	Lig#7 (1)	Lig#7 (1)	Lig#7 (2)	Lig#7 (2)	Lig#7 (3)	Lig#7 (3)	Lig#10 (1)	Lig#10 (1)	Lig#10 (2)	Lig#10 (2)	Lig#10 (3)	Lig#10 (3)	Lig#21 (1)	Lig#21 (1)	Lig#21 (2)	Lig#21 (2)	Lig#21 (3)	Lig#21 (3)
20.0045	38660	1595.69	55487.4	2005.86	38660	1595.69	26135.2	138.116	29948.2	321.049	32132.6	291.059	18821.1	526.874	22437.2	702.275	20601.1	163.675	23718.3	902.381	22889.6	392.876	20933	566.431	10572	-69.011	11453.2	645.438	12232.4	84.5054	18723	843.185	20438.9	567.518	20748.8	836.673
20.3036	36393.3	1544.43	53381.2	1924.49	36393.3	1544.43	26679.1	161.104	30196	319.862	31478.8	282.034	18484.4	529.766	22644.9	688.217	20224.2	190.567	22974.8	877.877	22301.1	407.777	20628.2	553.649	10494.2	-70.2647	11642.6	636.057	12730.3	99.4787	17958.4	821.927	19341.8	553.957	19994.3	804.377
20.6026	36286.2	1460.18	52003.6	1782.29	36286.2	1460.18	26818.8	187.997	29859.9	306.014	31608.6	274.628	18065.4	525.271	22184.3	678.14	20143.5	202.543	22553.5	835.566	22604.9	415.881	20982	541.766	10535.4	-75.7035	12006.7	621.301	12993.7	133.412	17779.6	785.923	19396	522.639	19804	765.286
20.9017	35718.9	1340.78	51376.4	1575.24	35718.9	1340.78	26263.4	216.261	29294.8	285.501	31502.5	274.243	17949.6	512.462	22213.8	671.919	20411.4	197.08	22484.3	771.145	22003.6	415.138	20693.8	526.475	10377.4	-80.6825	10557.8	590.932	12473.6	178.546	17367	730.655	19100.7	477.358	19721	719.949
21.2008	35481.2	1196.37	51457.4	1324.26	35481.2	1196.37	26519.4	242.419	29374.1	271.069	31669.2	284.286	17678.9	492.149	21903	668.328	19536.4	179.257	22273.9	687.877	22085.3	406.736	20325.9	505.014	10650.4	-79.131	10485.8	538.84	12927.2	220.35	17292.6	657.407	18973.4	428.978	19502.9	671.587
21.4998	35286.8	1043.89	50893.3	1065.72	35286.8	1043.89	26030.1	267.406	29387.2	274.553	31336.4	303.195	17982.5	463.847	21975.6	664.907	20083.7	160.127	21921	595.493	22091.4	393.248	20245.8	478.188	10656.7	-66.5543	11082.7	464.622	12944.5	246.097	17170.1	572.847	18980.3	389.748	19485.2	623.748
21.7989	35088.7	900.105	50609.3	835.686	35088.7	900.105	26548.3	294.303	29909.6	299.369	31430.4	324.113	17836.2	424.802	21495.5	658.318	19970.9	151.335	21969.9	506.57	21754.7	375.945	20081.5	449.968	10528	-42.7944	10753.2	373.296	12472	246.237	17097.5	487.163	19110.6	366.565	19144.3	577.763
22.098	34748.9	777.497	50447.6	656.089	34748.9	777.497	25965.3	326.378	29611.4	337.239	31399.3	338.107	17412.3	373.151	21617.6	645.295	19938.2	159.271	22083.4	432.379	22208.7	352.974	20212.4	424.576	10965.8	-12.6005	10093.2	274.518	11897.7	222.727	16610.5	411.583	19023.1	357.676	19068.8	531.894
22.3971	34658.3	677.1	50146.6	532.12	34658.3	677.1	25799	364.189	29156.5	374.576	31072.5	339.033	17358.1	313.156	21192.8	623.782	20345.7	182.728	21449.6	379.742	21509.4	321.437	20056.7	403.093	10727.3	16.7416	10356	181.318	12447.8	188.534	16639.9	355.589	18828.9	354.897	19302.4	482.844
22.6961	34321	611.277	50425.9	452.833	34321	611.277	26326.8	403.947	29171.9	400.279	30560.3	326.797	16807.4	257.397	21026.2	593.599	20033.5	215.32	22025	349.505	21870.9	287.073	19913.2	382.217	10736.9	37.819	10029.4	107.092	12246.6	160.773	16864.9	324.097	18739.6	349.41	18591.1	428.752
22.9952	34328.5	578.88	50173.5	400.433	34328.5	578.88	26289.3	439.076	28847.7	410.794	30711.3	306.685	17024.9	222.585	20984.9	556.526	19550	250.344	21767.1	336.752	21268.9	260.14	19899.2	356.47	10562.4	49.563	10497.1	59.9122	12476.7	150.895	16835.2	315.641	18413.6	337	18495.8	371.769
23.2943	34413	570.864	49556.6	359.904	34413	570.864	25293.1	463.919	28688.6	410.321	30735.9	285.756	17574.4	220.834	20657.8	515.967	20028.5	284.192	21750.7	332.687	21233.7	253.743	20000.6	322.179	10259.6	54.2564	10662.6	41.3562	12543.6	162.897	16766.8	322.713	18304.1	319.566	18955.9	318.541
23.5933	34270.7	570.921	49279	324.553	34270.7	570.921	25349.9	476.188	28783.6	405.65	30772.1	269.364	17254.6	252.16	21055.6	476.585	19514.1	314.745	21576.7	327.764	21588	275.529	19378.1	279.246	11094.1	53.0357	10462.2	47.7673	12477.5	185.792	16305	334.296	18469.8	302.569	18341.9	278.118
23.8924	34082.5	560.098	49363.6	295.078	34082.5	560.098	25337.5	476.125	28532.8	400.382	30684.6	260.113	17200	303.496	20206.4	443.569	19991.7	342.322	21523.3	314.964	22036.6	320.585	19461.6	241.392	10694.2	45.7251	10495.2	67.8227	12364.2	206.98	16469.5	339.57	18391.9	290.874	18545	257.389
24.1915	33775	524.54	49191.7	273.989	33775	524.54	25343	463.926	28734.9	392.858	29899.6	260.117	17194.8	354.943	20271.7	421.238	19421.4	364.195	21442.7	290.938	21480.2	370.09	19413.2	220.586	10562.5	31.7279	10230.5	89.5927	12246.7	215.172	16573.1	331.495	18209.4	285.846	18625.8	259.81
24.4905	33172.9	461.81	49348.7	260.222	33172.9	461.81	25653.4	439.097	28208.4	378.678	30495.1	270.044	17013.9	389.353	20911.2	411.287	19560.6	375.244	21196.9	257.7	21301.7	400.576	19974.1	223.195	10385.1	10.2007	10142.5	108.443	12321.8	206.031	16169.3	309.115	18079.3	285.218	18617.9	279.446
24.7896	33306.6	381.93	49051.8	248.397	33306.6	381.93	24691	402.874	28417.8	355.398	30242.7	287.936	16527.3	399.537	20087.7	412.11	19474.4	371.296	21486.5	223.692	21083.3	403.558	19692.3	245.958	10614.1	-12.2976	10553.9	121.438	11905	183.259	15824.2	277.683	18325.7	285.257	18588.8	304.384
25.0887	33336	302.634	48676.4	232.546	33336	302.634	24225.2	360.677	27431.5	325.537	30446.5	309.47	16249.3	389.243	20456.2	420.007	19099.6	352.634	21126.9	197.698	20885.6	378.891	19596.6	278.101	10701	-27.4933	10618.3	126.437	12034.6	155.959	15899.4	244.388	17970.3	283.519	18661.9	322.674
25.3877	33349.1	241.992	48372.5	210.716	33349.1	241.992	24802.5	320.899	28223.4	295.576	29874.8	326.643	16792.9	368.115	20195.3	431.564	18953.7	325.392	21380.8	186.85	20726.3	336.344	19619.4	307.792	10519.6	-29.4899	9769.56	122.41	12389	133.422	16205.8	219.168	17798.6	280.17	17941.7	326.101
25.6868	33079.5	212.233	48543.7	186.303	33079.5	212.233	25057.2	290.134	28040	274.187	29763.2	330.748	16092.9	344.371	19660.5	445.016	19120.8	299.387	21141.5	193.946	20605.8	295.311	19137.7	327.974	10753.4	-17.6336	10219.6	110.593	11973.3	127.061	16044.2	205.762	17626.5	277.519	18154.8	313.608
25.9859	33354.1	216.865	48203.5	165.531	33354.1	216.865	24399.4	269.182	27644.2	268.187	30141.4	316.365	16468.1	320.315	20117.5	459.423	18766.9	282.93	21540.1	216.094	20865.5	275.71	19234.9	336.598	10945.7	3.1757	10142.1	95.0293	12032	138.767	15929.1	201.921	18016.2	277.934	18161.1	290.336
26.285	33295.4	250.826	48440.5	153.556	33295.4	250.826	24874.1	253.777	27837.9	279.71	29264.3	284.443	16335.2	293.35	19936.5	472.652	19188.8	280.007	21320	245.639	20992	283.949	19373.3	337.409	10754.6	25.3238	10170.2	81.2754	12391.8	162.032	15980.7	202.193	17879.3	281.621	17993.5	263.744
26.584	33244.6	302.592	48043.7	151.939	33244.6	302.592	24170.5	239.474	27523.3	305.789	29387.2	241.553	16267	261.063	19855.3	480.525	19059.9	287.618	21098.8	273.094	20714.4	314.404	19250.8	331.275	10616.2	40.381	10098.2	73.7206	12208.3	183.139	15716.2	201.904	17526.2	286.175	18134.7	238.314
26.8831	33090.4	357.273	47936.8	158.382	33090.4	357.273	24361.6	226.126	27739.1	338.038	29314.2	200.181	15350.3	225.773	19447.8	478.435	18857.8	298.02	21240.8	290.867	20824.1	354.072	19190.1	316.35	10460.3	47.2829	9891.57	73.1311	12277.9	192.507	15699.9	199.858	17316.4	288.671	17852.4	218.984
27.1822	32909.2	400.308	47779.6	167.9	32909.2	400.308	24210.7	217.715	27713.2	366.998	29578.4	172.876	15949.1	194.305	19442.2	464.312	18716.2	305.147	20992.2	295.813	20388.6	385.803	18913.3	292.629	10783	45.4725	10240.4	76.1576	11780.3	183.323	15834.3	198.516	17631.2	286.133	18146.4	205.091
27.4812	33053.1	421.274	48097.4	174.337	33053.1	421.274	24192.4	219.192	27350.4	384.593	29054	166.963	16145	174.876	19260.3	440.429	18363.2	306.518	20929.3	289.371	20339.8	404.365	18853.5	264.174	10900.5	35.2053	10330.9	77.6015	11787.9	156.507	15683.9	202.153	17514.1	276.5	17825.5	193.787
27.7803	32615.4	416.885	47332.7	172.057	32615.4	416.885	24606.4	229.961	26930.1	388.07	29584.9	182.85	15816.7	171.559	19225.1	412.447	18647.2	302.143	20937.4	275.496	20407.4	406.854	18821.2	238.418	10564.8	16.0974	10069.7	74.34	11829	117.156	15470.7	214.192	17185.2	260.158	17738.1	181.553
28.0794	32080	391.876	47500.5	157.878	32080	391.876	24108.5	243.563	26986	381.293	29210.7	214.573	16138.4	182.146	18918.8	384.603	18663.1	292.416	20720.3	258.138	20194.7	393.571	18906.3	223.411	10475.8	-9.33706	9543.37	67.7773	12202.3	80.9948	15802.6	234.978	17138.9	241.643	18170.8	165.691
28.3784	32773.3	356.914	47287.8	132.862	32773.3	356.914	24165.2	251.916	26872.7	371.757	29015.8	252.539	15528	200.643	19221.4	361.185	18631.6	276.39	21024	240.223	19830.6	367.54	18886	223.751	10459.5	-34.8649	9827.17	63.8633	11760.7	59.5919	15448.1	260.939	17174.5	227.746	17721.4	145.904
28.6775	32039.8	323.879	47293.7	102.641	32039.8	323.879	24233.9	250.298	26845.2	365.286	29242.7	286.805	15823.1	220.452	19202.3	343.662	18077.7	255.208	21031	224.542	20136.7	330.355	18969.5	238.465	10989.9	-54.2695	10289.9	68.5684	11888.3	59.1079	15670.2	285.201	16875.1	224.452	17647.1	125.471
28.9766	32321.8	300.577	46696.8	75.4933	32321.8	300.577	23381	240.603	26917.7	362.449	29068.6	312.319	15559.7	236.683	18895.8	330.657	18137.9	232.397	20420.3	214.838	19772.8	291.232	18954.2	261.941	10718.8	-62.4069	10136.3	81.0764	12241.9	78.6313	15535.5	302.02	17156.3	232.76	17875.7	110.802
29.2756	32241.3	287.445	46949.3	58.6766	32241.3	287.445	23781.3	229.392	26630.6	359.369	28638.2	329.828	15616.5	246.42	18446	322.075	18317.9	213.723	20410.6	214.894	19690.3	259.1	18523.5	286.641	10546.7	-57.0723	9812.38	95.4799	12018.7	110.591	15008.1	309.406	17395.2	246.845	17603.1	108.804
29.5747	32280.8	278.195	47216	55.1733	32280.8	278.195	24159.1	222.568	26534.6	351.813	28254.5	342.662	15795.6	248.186	19043	320.055	18212	204.384	21023.8	225.531	19701	239.446	18760.9	305.448	10841.4	-39.8295	10123.7	103.473	12077.6	143.028	15148.1	308.317	17035.7	256.564	17843.9	123.174
29.8738	32167.3	264.127	47067.2	62.8654	32167.3	264.127	23708.9	221.026	26205	338.835	28727.9	353.14	15133.1	242.853	18756.9	327.332	18107.4	206.094	21057.3	242.214	19981.9	232.849	18660.5	312.892	11034.2	-15.7501	9680.72	98.572	12112.9	162.994	15197.9	301.606	16460.3	252.991	18115.1	152.12
30.1728	31914.6	239.431	46338.2	76.4858	31914.6	239.431	23881.2	221.077	25910.5	322.981	28810.1	359.297	15316.2	233.889	18580.3	344.334	18456.3	216.681	20519.6	256.143	19621.9	234.502	18533.3	305.997	10855	7.9244	9800.43	79.4434	11792	162.768	15050	291.241	16855.1	233.275	17783.5	189.185
30.4719	31417.9	204.253	46630	90.4745	31417.9	204.253	23448.1	217.901	26394.3	307.431	28328	355.747	15063.2	225.691	18585.1	367.4	18019	232.329	20438.2	258.676	19876.6	236.52	18598.3	285.52	10657.1	23.9841	9731.75	47.6021	11891	141.102	15005.3	277.004	16713.8	201.765	17798.5	226.309
30.771	32054	163.897	46695.2	100.675	32054	163.897	23549.6	210.618	26342.9	293.902	27998.8	338.325	15389.6	220.602	18840.6	389.572	17760.3	250.255	20535.9	245.96	19394.1	231.522	18138.6	256.663	10903.9	27.8245	9800.21	10.3674	11822.2	104.31	14941.3	256.82	16345.4	167.387	17531.7	256.585
31.0701	31991.5	125.227	46429.2	104.647	31991.5	125.227	23550.7	203.419	25939.3	283.478	27821.6	308.753	15315	217.123	18208.5	403.34	18072.2	269.509	20393.6	220.385	19265.2	215.473	18238.7	227.494	10857.4	19.3894	9709.98	-24.4325	11599.9	65.5115	14775.9	231.91	16819.8	139.571	17572.7	274.17
31.3691	31485.7	92.9844	46106.5	101.231	31485.7	92.9844	23159.4	202.169	25556.2	278.171	27687.2	275.143	15121.9	211.392	18493.2	405.052	18028.5	289.676	20341	188.524	19741.2	188.458	18199.6	204.667	10553.5	3.53157	9861.29	-51.5546	11920.2	37.5847	14563.5	206.352	16536.1	125.138	17786.6	276.388
31.6682	31811.7	68.0504	46183.8	90.2739	31811.7	68.0504	23437.7	209.189	25671.1	282.046	28050.9	247.03	14839.2	200.898	17823.1	395.974	17827.1	308.172	20510.2	157.617	19281.6	153.975	18535.4	189.06	10838.3	-11.6144	9677.93	-67.8017	11892.8	27.5587	14688.9	185.65	16546.5	126.905	17649.5	261.557
31.9673	31827	48.0484	46001.2	72.4135	31827	48.0484	23861.5	220.525	25944.4	298.751	27684.6	233.068	14906.5	188.012	18258.9	378.851	17689.7	322.954	20171.3	133.224	19386.5	117.719	18484.1	175.064	10749.8	-17.6351	10121.3	-71.4574	12085.4	33.1895	14643.3	173.249	16495.9	143.403	17223.4	229.253
32.2663	32014.5	29.259	46061.6	48.7808	32014.5	29.259	23251.3	227.688	25836	327.079	27866.8	234.656	14787.7	178.719	17942.9	358.009	17809.9	330.955	20708.4	118.867	19058.5	86.2068	18269.4	154.889	10708.2	-8.84219	9678.29	-61.8523	12086.5	44.3052	14929.4	167.984	16642.8	169.126	17169.4	187.357
32.5654	31326.5	8.40063	45543.8	20.5663	31326.5	8.40063	22905.3	224.551	25263.7	359.689	27368.7	247.059	14845.7	178.402	18019.5	334.801	17398.1	330.782	20137.9	116.627	19487	65.0146	17882.6	124.994	11462.5	16.0434	9887.73	-39.8356	11977.9	48.7021	14675.7	164.913	16544.7	195.504	17141.1	146.825
32.8645	31894.8	-16.5886	45904.8	-10.8777	31894.8	-16.5886	23292.4	209.961	25736.5	385.839	27615.4	262.76	14857.5	187.425	17982.6	308.653	17502.4	324.115	20473.6	127.071	19528.2	56.9281	18202.9	89.6635	10400.9	50.6082	10179.8	-9.02477	12000.8	39.3705	14475.1	158.979	16449.8	213.106	17556.8	117.939
33.1635	31649.8	-46.7637	45844.9	-43.6456	31649.8	-46.7637	22831.6	190.496	25330.8	395.684	27688.6	274.905	15158.4	200.387	17729.6	280.215	17384	315.528	20297.9	147.985	19052.3	60.9792	17958.8	58.828	10904.6	89.4374	9714.5	23.352	11661.6	18.6812	14292.3	148.671	16275.6	214.912	17452.1	105.409
33.4626	31920.4	-82.2847	45135.3	-75.0266	31920.4	-82.2847	23028.2	176.655	24963.4	386.245	27087.7	280.406	14521.5	209.569	17629.1	254.193	17305.2	310.733	20491.5	173.149	19748.1	73.2729	18453.5	41.8001	11129.7	127.337	10148.3	47.5363	11716.9	-3.0537	14571.5	136.919	16233.3	199.316	17338.4	106.833
33.7617	31852.7	-121.924	45766.7	-102.018	31852.7	-121.924	23087.8	177.054	24797.3	363.818	26935.7	280.51	14480.9	209.767	17552.1	238.903	17084.4	313.751	20629.6	193.292	19288.7	88.9146	18187	41.4206	10800.4	158.315	10067.6	54.6555	12163.5	-13.5565	14621.6	128.869	16134	171.094	17267.5	115.576
34.0607	31586.8	-162.555	45403.5	-122.535	31586.8	-162.555	22996.3	194.129	24748.6	341.384	27178	279.285	14465.9	200.631	17650.8	241.788	17202.9	324.539	20241.7	199.688	19120.2	103.561	18505.1	52.5688	10815.1	179.239	9688.7	40.7829	12296	-5.12733	14172.9	128.29	15925.9	139.42	17652.8	125.956
34.3598	31578.2	-199.805	45576.9	-136.748	31578.2	-199.805	22917.6	222.744	24808.1	331.991	27312.3	281.935	14501.1	184.986	17894.9	263.64	17468.4	338.802	20153.5	188.422	19425.7	113.505	18209.8	65.6057	10389.3	190.877	9454.68	8.90288	11910.3	21.9785	14592.6	134.867	16137	113.624	17148.3	136.999
34.6589	32426.8	-230.156	45578	-147.919	32426.8	-230.156	22902.5	250.556	24769.8	341.522	26516.9	292.591	14492.1	164.991	17741.9	295.595	17012.7	350.592	19996.9	162.049	19197	115.002	18298.8	72.3147	10680.2	196.528	9730.8	-32.7207	12206.2	60.368	14436.1	143.928	16164	98.9895	17076	151.932
34.958	31900	-252.921	44963.5	-162.611	31900	-252.921	23124.6	267.715	24635.2	364.941	26812.3	312.263	14403.3	139.655	17457.1	321.665	16783.6	355.964	20058.8	127.433	19513.8	104.519	18276.4	70.524	10454.5	198.484	10305.8	-74.5215	12236.4	98.9694	14451.9	148.692	16216.3	94.8644	17201	173.584
35.257	32112.5	-270.473	45431.5	-189.713	32112.5	-270.473	22337.5	266.539	24820.5	388.398	26849.6	337.367	14239.5	105.921	17733.6	326.189	16426.8	354.842	20473.4	91.8359	19194.3	80.5457	18057.6	64.6914	10841.2	194.842	9596.63	-109.227	11955.1	127.06	14350.7	144.075	16045.5	96.0446	17531.6	199.162
35.5561	32237.1	-286.652	45655.5	-237.011	32237.1	-286.652	22648.4	246.509	24349.9	396.228	26596	359.761	14531.4	62.5693	17292.1	302.197	17064.7	349.539	20280.9	60.5502	18840	45.4296	18261.8	62.0231	10483.9	179.531	9663.03	-133.243	12266.9	137.644	14059.3	129.986	15997.3	96.2087	17743.6	218.841
35.8552	32208.4	-304.756	45395.1	-305.776	32208.4	-304.756	22284.2	214.118	24034.2	379.042	26604.8	369.332	13921.2	13.9044	16784.9	255.69	16521.4	341.586	19992.8	37.11	19130.1	4.98318	18169.8	66.513	10227.1	146.316	10146.9	-146.184	11926.2	129.55	14178.3	112.049	16059.9	91.1561	16692.8	220.007
36.1542	32204.1	-326.613	44553.2	-386.385	32204.1	-326.613	22337.8	179.812	23788.6	338.48	26292.8	358.723	14118.5	-29.8314	17118.9	202.86	16778.8	329.967	20094.1	24.1182	19216	-34.4894	18664.3	74.7953	10415.5	94.2458	10268.3	-150.016	11842.1	107.523	14225.9	98.9892	15802	80.0382	17229.3	194.678
36.4533	32843.2	-352.806	44939.2	-459.706	32843.2	-352.806	22609.2	156.803	23914.9	285.676	25820.8	327.86	14362	-56.2603	17186.3	161.677	16267.1	312.381	20307.6	22.1872	19453.9	-69.4165	18336.7	76.8768	10112.5	30.5861	9671.41	-148.762	11761.5	79.7577	14145.8	98.0038	16110.3	64.4333	16798.6	144.999
36.7524	32282.2	-383.441	45520.8	-505.588	32282.2	-383.441	22280.4	152.645	23776.2	237.615	25893.3	285.167	14159.1	-56.761	17233.4	143.071	16382.6	288.09	20427.7	27.4064	19221.1	-99.6594	18350.9	61.5487	9971.02	-40.0803	10021.7	-148.44	12264.9	53.7258	14307.5	110.823	15721.1	46.4671	16938.7	83.1606
37.0514	32541.6	-418.849	45746.6	-514.22	32541.6	-418.849	22377.5	168.859	23874.9	210.267	25917.4	243.038	14791.5	-30.6718	17656.4	147.224	16104.5	258.915	20365.2	30.5221	19189.7	-126.36	17877.2	22.9989	10477	-94.2032	10590	-156.086	11965	32.5946	14352.9	132.717	16155.8	27.5396	17012.4	25.7778
37.3505	32940.2	-459.979	45690.7	-492.929	32940.2	-459.979	22511	201.209	23675.4	210.945	25767	214.644	14441.2	14.7089	17040.8	166.617	16357.5	232.291	20554.8	20.2963	19311.7	-149.325	18335.1	-35.5844	10421.8	-124.298	9990.56	-177.157	12000.2	14.5908	14221.2	154.844	15782.7	8.41013	16914.4	-13.9554
37.6496	32975.1	-508.129	45913.1	-463.711	32975.1	-508.129	22252.2	239.897	23741.3	236.368	25748.2	205.949	14396.3	67.7928	16979.5	192.661	16131.5	214.197	20161.2	-10.1972	19428.8	-166.607	18128	-103.314	10814.5	-133.745	10028.2	-212.084	12167.9	-4.2298	13999.4	168.182	16021.2	-9.74451	17147.4	-32.0006
37.9486	32917.1	-563.909	45412.2	-453.224	32917.1	-563.909	22109.1	273.138	23829.2	273.953	26114.7	213.291	14146.4	117.159	17224.8	220.591	16045.7	207.183	20014.4	-58.848	19304	-176.578	18342.1	-166.537	10719.3	-132.863	10067.5	-254.215	12041.2	-25.8266	13963.1	166.867	15745.5	-24.5652	17566.2	-34.1363
38.2477	33286.3	-625.988	45716.9	-480.837	33286.3	-625.988	22264	290.321	23885	306.922	25483.5	227.024	14471.7	154.26	17145	249.517	16396.5	209.39	20106.6	-115.077	19895.7	-180.398	18468.4	-214.431	10139.9	-132.141	10432.5	-291.355	11929.8	-47.8125	14138.5	149.562	16040	-33.1321	17210.2	-31.3557
38.5468	33227	-691.006	45736.8	-550.669	33227	-691.006	22294.5	283.006	23232.4	321.348	25628.3	237.184	14338.2	174.112	16865.9	278.608	16079.9	216.354	20646.4	-165.35	19346.2	-182.411	18465.9	-242.812	10558.6	-137.237	10157.4	-311.1	11976.4	-64.8212	13909.2	119.013	15941	-34.0774	17091.4	-32.9536
38.8459	33430.6	-755.192	45275.8	-650.773	33430.6	-755.192	21600.6	250.417	23123.4	313.364	25375.5	238.161	14076.2	175.302	17057.2	303.235	16045	224.188	20720.2	-199.77	20016.3	-188.194	18754.1	-255.015	10843.6	-148.459	10576.4	-307.455	12329.5	-72.851	13723.3	80.687	16020.8	-29.9755	16927.3	-41.6343
39.1449	34073.9	-816.868	45594.6	-759.12	34073.9	-816.868	21407.7	200.403	22962.3	287.903	25166.4	229.775	14013.6	160.176	17294.7	314.835	15748.9	231.621	20360.2	-215.782	19363.2	-202.029	18843.4	-259.756	10646.8	-163.469	10865.4	-284.874	12287.2	-73.3495	13917	41.1821	15947.6	-28.1012	17467.6	-53.5793
39.444	34186.2	-877.822	45865.8	-853.734	34186.2	-877.822	21790.6	148.98	23130.5	256.72	25258.1	214.752	14013.4	134.582	16475	305.419	15889	239.271	20864.1	-218.055	19679.4	-225.985	19017.8	-266.811	10835	-180.135	11006.8	-257.068	12521.4	-73.7995	14029.2	6.79306	16405.7	-38.2539	17328.6	-62.8893
39.7431	34044.4	-942.403	46482.9	-921.809	34044.4	-942.403	21719.8	115.706	22930.4	230.24	25332.3	195.197	13745.5	106.301	16897.6	274.028	15968.7	246.816	20769.8	-216.059	19911.7	-260.849	18686.7	-282.331	10598.9	-197.833	10521.6	-240.898	12083.7	-83.929	13833.2	-17.7931	15767.3	-68.287	17153.3	-67.0777
40.0421	34736.1	-1015.11	46464.6	-963.33	34736.1	-1015.11	21835.2	110.995	23338.3	212.484	25039.2	170.924	14214.7	82.2827	16434	230.128	16022.2	250.761	21052.6	-220.932	20099	-307.229	18967.6	-306.28	10916.2	-217.61	10682.6	-248.459	12532.6	-109.825	13975.5	-30.621	15803.8	-119.823	17697.1	-69.9068
40.3412	34782.5	-1098.28	46736.6	-987.948	34782.5	-1098.28	21893.8	132.834	22417.9	200.395	25040.4	140.799	13998.1	66.0833	16055.7	190.318	15584.5	244.996	20932.9	-242.332	19827.2	-365.055	19027.3	-333.671	10959.7	-241.997	11150.9	-281.336	12090.1	-149.903	13990.5	-33.2564	15913.1	-186.915	17379.4	-79.9614
40.6403	35049	-1190.93	46582.4	-1008.01	35049	-1190.93	21624.2	167.821	23188.6	187.341	24942.8	105.45	13724.1	56.7884	16822	169.331	15626.3	224.223	20958.8	-285.353	20014.8	-431.838	19408.2	-359.165	11015.8	-274.251	10364.1	-329.81	12323.6	-195.424	14029.9	-30.5977	16146	-258.601	17645.3	-106.022
40.9393	35545.5	-1288.58	46899	-1032.97	35545.5	-1288.58	21892.8	197.656	22796.1	167.933	24733.1	68.7785	14104.5	49.8586	16993.6	171.139	15568.6	187.876	21067	-348.68	20093.7	-501.895	19192.5	-382.32	11202.8	-316.517	10992.3	-377.367	12580	-235.365	14258.2	-29.2402	15966.6	-323.579	17215.1	-152.087
41.2384	36026.1	-1383.43	47276.2	-1068.27	36026.1	-1383.43	21936.4	208.025	22202.1	141.115	24650.5	36.6879	13975.8	39.4618	16724.3	186.696	15545.9	141.879	21006.6	-425.374	20328.4	-568.168	19609.9	-409.864	10958	-367.654	11200.3	-408.552	12599.1	-262.602	14096.6	-34.7409	16457.6	-374.226	17342.1	-214.97
41.5375	36035.8	-1465.5	47340.4	-1117.53	36035.8	-1465.5	20799.5	195.429	22816.5	109.879	25211.8	14.2129	13767	21.3584	16626.9	200.062	15237.7	96.786	21352.9	-506.588	20661.4	-626.001	19949	-453.096	11112.6	-422.581	11178.6	-416.578	12790.2	-277.619	13674.7	-49.4742	16507.8	-408.091	17772.5	-285.678
41.8365	36569.6	-1525.83	47691.5	-1184.78	36569.6	-1525.83	21323.3	168.123	22540.2	78.3597	24897.5	3.29715	14011.7	-4.93793	16372.1	198.443	15502.7	63.1735	21632.2	-586.295	20755.3	-676.265	19709.6	-521.443	11315.7	-474.214	11653.6	-406.911	13203.6	-287.538	13981.1	-72.6942	16392.9	-427.244	17604.2	-353.551
42.1356	37409.5	-1561.41	47826.2	-1273.75	37409.5	-1561.41	21408	140.37	22501.9	48.7748	24514.8	2.69644	13561.8	-36.1507	15990.3	179.013	15580.3	46.9155	21645	-663.995	21089.6	-725.477	19467.9	-616.42	11706.2	-516.659	11701.2	-394.689	12617	-301.322	14428.4	-102.812	16645	-436.909	17857.9	-410.858
42.4347	37802.4	-1579.42	48073.6	-1384.7	37802.4	-1579.42	21501.3	123.414	22709	20.7224	25182.6	9.43686	13790.3	-67.8397	16694.7	148.541	15904	47.1327	22425.8	-743.752	21122.4	-782.744	19927.4	-730.301	11892.7	-547.159	11631.1	-396.98	13071.9	-324.299	14090	-139.922	17028.6	-444.277	18132.2	-455.799
42.7337	38337.3	-1597.28	48288.1	-1511.63	38337.3	-1597.28	21276.9	118.74	22479.2	-6.5441	24560.4	20.0571	14041.1	-97.9993	16371.8	117.458	15521.2	57.7132	21790.8	-830.561	21359.3	-855.378	20369.8	-850.622	11748	-565.667	11380.1	-423.848	13081.1	-355.356	13989.8	-186.584	16993.3	-457.4	18072.3	-492.807
43.0328	38615.4	-1636.85	48454.5	-1642.64	38615.4	-1636.85	21540.6	117.608	22551.5	-30.993	24764	30.6044	14204.3	-128.876	16352.4	93.2339	15308.4	70.7452	22189.3	-927.093	21461.2	-945.665	20492.8	-967.159	11871.9	-573.478	11844.2	-472.94	13100.4	-388.175	14319.2	-246.309	16901.5	-483.754	18583	-530.221
43.3319	39032.8	-1715.33	49125.8	-1763.97	39032.8	-1715.33	21526.5	106.486	22179.8	-47.1543	24934.9	36.0282	13782.9	-165.202	16252.5	77.1492	15514.9	79.1733	23111.1	-1032.95	21930.8	-1050.32	21225.3	-1076.25	12262.4	-572.887	11563.4	-530.276	13518.4	-415.413	14275.2	-320.956	17197.5	-528.795	18587.8	-576.286
43.631	38945.4	-1837.98	49829.9	-1864.96	38945.4	-1837.98	20637.6	74.55	22449.6	-49.4886	24710.1	30.1745	13982.4	-210.098	16729.6	65.5757	15717.4	77.5882	22800.6	-1146.13	22031.8	-1162.48	21187.2	-1179.83	12590.2	-568.021	12180.1	-576.583	13475.8	-433.194	14374.3	-408.576	17341	-595.362	18428.2	-635.317
43.93	39899.8	-1996.86	50197.2	-1941.43	39899.8	-1996.86	21276.1	18.9365	22984	-37.93	24548.4	7.21524	13848.9	-261.81	16485	53.9436	15707.9	62.2639	23407.5	-1264.61	22445.7	-1274.89	21295.7	-1281.17	12580.4	-564.905	12172.5	-595.96	13709.6	-443.37	14319.3	-502.756	17198.6	-684.08	18794	-706.016
44.2291	40395.1	-2175.72	50467.7	-1995.82	40395.1	-2175.72	21331.2	-54.266	22622.6	-21.2558	24432.1	-35.9498	14080.4	-313.748	16124.7	40.2407	14993.5	31.9781	23962.1	-1386.58	22950.2	-1382.55	22049.1	-1381.37	12790.3	-569.479	12537	-582.993	13949.4	-452.228	14732.8	-594.016	17931.4	-793.991	19082.2	-782.713
44.5282	40965.1	-2357.52	50980.1	-2035.74	40965.1	-2357.52	20903.6	-132.663	22509.6	-15.0547	24894.6	-97.3695	14370.6	-357.537	16201.4	25.4058	15612.1	-10.5817	23797.7	-1509.52	23463.5	-1483.64	22265.1	-1479.08	12604.9	-584.8	12816.2	-545.462	14120.4	-466.252	14747.5	-673.027	17720.2	-922.462	19409.4	-858.476
44.8272	42081.2	-2529.8	51661.7	-2072.35	42081.2	-2529.8	20897.7	-202.107	22727.6	-34.6877	24267.2	-169.073	14385.7	-386.924	16662.4	10.3268	15504	-58.5766	24807.8	-1629.72	23599.5	-1578.96	23076.9	-1572.4	12899	-610.193	12861	-501.584	13925.2	-487.447	15202.1	-734.669	18021.1	-1064.41	19694.4	-928.071
45.1263	42462.2	-2686.18	52410.1	-2118.26	42462.2	-2686.18	21880.1	-251.463	22167.1	-87.192	24481.7	-238.366	14230.5	-400.479	16498.9	-7.92252	15295.9	-103.382	25169.8	-1742.86	24018.5	-1670.83	23236.4	-1660.53	13195.4	-643.318	13162.4	-472.916	13966.6	-511.492	15430.3	-780.972	18414.7	-1212.04	19780.1	-989.564
45.4254	43194.6	-2824.82	52378.5	-2184.12	43194.6	-2824.82	20990.6	-276.345	22450.6	-166.915	24577.3	-291.699	14834.9	-402.342	16666	-37.1311	15477.8	-138.919	25523.8	-1845.19	24850.5	-1762.26	23800.9	-1743.78	13506.3	-683.09	12809.7	-475.953	14585.9	-530.486	15694.8	-820.967	18623.6	-1356.32	20225.1	-1044.74
45.7244	44139	-2946.78	53099.5	-2273.72	44139	-2946.78	21820.7	-280.623	22106.8	-257.446	25092.8	-319.877	14830.3	-401.001	16328.6	-86.8227	15822.5	-165.378	26497.4	-1934.36	25266.9	-1856.45	24091.2	-1822.91	13681.4	-730.484	12768	-516.225	14522.5	-538.859	16148	-867.038	19366.2	-1490.03	20618.5	-1098.88
46.0235	45169	-3055.2	53509.4	-2381.05	45169	-3055.2	21764.9	-274.925	22802.2	-338.934	24615.6	-322.045	14745.8	-406.487	16352.7	-162.995	16149.2	-189.796	26586.8	-2009.64	25575.7	-1956.07	25023.3	-1898.83	13501.8	-786.326	13269.1	-587.396	15003.8	-538.415	15689.1	-929.433	19749.2	-1610.85	21074.8	-1159.81
46.3226	46196.8	-3155.16	53771.3	-2492.14	46196.8	-3155.16	21577.9	-272.215	22443.4	-396.789	25567.6	-306.209	15098.1	-426.755	16632.1	-264.334	15309.6	-222.832	27567	-2072.36	26197.9	-2062.58	25575.5	-1972.98	13855.5	-848.245	13295.9	-675.211	15063.9	-538.634	16541	-1012.13	20041.4	-1722.58	21187	-1236.07
46.6216	46482.9	-3253.27	54939.6	-2592.25	46482.9	-3253.27	21866	-282.092	23310.9	-427.431	24794.6	-285.778	14639.8	-464.84	16264.7	-382.129	15863.7	-273.494	27987.6	-2126.99	26725.5	-2176.12	25825.3	-2047.62	14109.8	-909.61	13355.1	-763.756	15114.8	-551.673	16370.9	-1112.46	20814.4	-1833.52	21272.7	-1334.28
46.9207	47614.4	-3357.16	55842.6	-2673.76	47614.4	-3357.16	21785	-306.496	22979.2	-438.19	25177.7	-274.107	15203.1	-518.262	17010.5	-503.441	15909.3	-344.772	28643	-2182.37	27525.6	-2296.24	26513.8	-2125.76	14739.1	-961.409	13832.1	-840.927	15212.9	-585.204	17009.3	-1224.41	21402.6	-1952.66	22161.1	-1457.04
47.2198	49009.7	-3475.07	56378.8	-2739.99	49009.7	-3475.07	21565	-339.439	23029.2	-442.071	25062.1	-280.012	15321.7	-580.91	16706	-615.353	16036.4	-432.403	29525.5	-2251.23	28099.6	-2422.63	27209.2	-2211.01	14599.6	-995.771	14175.7	-901.086	15152.6	-637.869	17373.8	-1343.13	21439.7	-2085.8	22329.7	-1602.09
47.5189	49623.2	-3615.4	57163.4	-2802.5	49623.2	-3615.4	21943.8	-371.459	23477.2	-450.687	25203.3	-306.206	15296.1	-646.013	17368	-708.435	15869.5	-527.233	29994.4	-2346.75	28791.8	-2554.85	27891.9	-2307.36	14889.9	-1009.3	14240.8	-944.598	15572.7	-700.281	17928.6	-1467.47	22205.8	-2233.61	22569.2	-1763.26
47.8179	50532.7	-3785.48	56966.4	-2875.27	50532.7	-3785.48	22303.7	-396.573	22963	-469.604	25089.9	-350.596	15749.3	-708.445	17349.3	-778.758	16114.8	-620	30293	-2476.99	29422.5	-2691.65	28613.2	-2418.56	15644.9	-1004.82	14587.9	-975.363	15821	-760.773	18102.2	-1599.21	23069.2	-2392.41	23455.3	-1932.59
48.117	51532.7	-3989.8	58710.1	-2970.15	51532.7	-3989.8	22345.7	-417.458	23414.3	-498.43	25277.5	-408.828	15831.2	-765.579	17628.9	-828.7	16708.9	-705.91	31200.2	-2639.77	30015.6	-2830.63	28857.2	-2547.09	15985	-991.239	14987	-998.16	16119.4	-812.029	18604.3	-1740.27	23615.4	-2556.52	23890.3	-2102.84
48.4161	52820.7	-4228.45	59135.3	-3095.73	52820.7	-4228.45	22447.4	-445.243	23552.7	-534.734	25548.5	-476.236	15993.6	-817.203	18406.6	-866.823	17072.4	-786.352	31797.9	-2821.65	31197.6	-2969.2	29861.1	-2693.13	15346.6	-981.355	14936.8	-1017.36	16484	-854.493	19165.6	-1890.4	24593.5	-2720.19	24500.6	-2269.31
48.7151	54054.3	-4497.25	59778.6	-3258.23	54054.3	-4497.25	22524.5	-493.676	23928.4	-578.417	25269.6	-548.392	16466.8	-865.564	17949.4	-906.713	17033.4	-866.863	32740.1	-3002.33	32016	-3105.77	30654.2	-2854.25	16756.2	-988.391	15465	-1037.43	16756.8	-894.999	19680.8	-2047.15	25022.6	-2878.45	25544.7	-2430.35
49.0142	54976.4	-4790.08	60647.6	-3462.37	54976.4	-4790.08	22468.3	-571.255	23786.5	-633.004	25816.1	-620.725	16352	-915.712	18555	-964.4	16722.5	-953.401	33636.8	-3162.8	32792.1	-3240.09	31599.9	-3025.91	16205	-1022.35	15694.6	-1064.22	16518.4	-942.316	20346.4	-2207.75	25897.1	-3027.37	25903.7	-2587.12
49.3133	56381.6	-5103.32	61277.9	-3711.63	56381.6	-5103.32	22417.7	-676.265	24067.6	-702.98	25775.7	-688.603	17023.2	-975.334	19044.4	-1054.39	17626.1	-1050.3	34689	-3293.48	33494.2	-3372.34	32115.3	-3202.53	16515.7	-1087.58	16288.4	-1105.29	17350.2	-1003.03	21260	-2371.05	27101.9	-3164.91	26478.1	-2743.5
49.6123	58463.1	-5440.77	62389.1	-4009.14	58463.1	-5440.77	22805.9	-797.575	24063.5	-789.391	25773.5	-748.893	17194.2	-1052.95	18804.2	-1185.22	18106.4	-1161.39	36138.6	-3398.29	34610.9	-3502.29	33103.8	-3379.03	16951	-1182.45	15890.3	-1168.45	17216.5	-1080.22	21579.1	-2537.84	28059.3	-3291.88	27630.3	-2906.54
49.9114	59556.6	-5817.11	63635.8	-4359.25	59556.6	-5817.11	23201.2	-920.397	24383	-887.349	26435	-802.34	17350.8	-1154.72	19230.7	-1356.68	18041.2	-1292.19	36689.2	-3492.94	35849.7	-3629.14	34411.5	-3552.75	17280.8	-1300.78	16685.6	-1259.33	17751.3	-1175.18	22513.4	-2709.64	28765.1	-3411.77	28843.3	-3086.02
50.2105	61211.5	-6257.6	64579.4	-4768.72	61211.5	-6257.6	23451.4	-1033.21	24226.2	-987.855	26603.5	-854.857	17214.1	-1281.85	19559.4	-1560.62	18725.8	-1450.09	37322.2	-3599.19	36625.3	-3752.32	35257.5	-3725.29	17503.7	-1434.54	16753.2	-1379.65	18079.4	-1290.29	23385.1	-2886.77	29815.9	-3529.27	29173.3	-3291.59
50.5095	62860.1	-6793.16	65731.1	-5246.14	62860.1	-6793.16	23804	-1132.19	25414	-1082.88	26898.9	-916.145	18273.6	-1430.74	20032.2	-1785.77	18850	-1641.23	38763.1	-3738.26	37619.3	-3872.59	36559.9	-3903.04	18064.2	-1576.65	17237.5	-1527.63	18394.8	-1430.78	24064.3	-3067.3	30749.2	-3648.28	30045.5	-3528.04
50.8086	64956.9	-7451.98	67152.5	-5800.07	64956.9	-7451.98	24005.4	-1221.29	25104.6	-1170.49	26496.2	-995.85	18223	-1596.37	20920.2	-2023.68	19175.3	-1866.42	39911.2	-3925.86	38826.4	-3993.16	37167.2	-4096.46	18401.1	-1723.42	17399.7	-1700.3	18783.2	-1604.16	25049.2	-3247.35	31972.5	-3770.89	30964.9	-3791.98
51.1077	66485.7	-8250.52	68467.4	-6437.22	66485.7	-8250.52	24785.2	-1309	25764.9	-1256.57	27274	-1099.53	18887.9	-1776.46	21616.3	-2272.34	19986.3	-2118.98	40474	-4170.27	40033.6	-4121.06	38603.2	-4318.73	19028.2	-1876.3	18359.3	-1896.42	19312.1	-1817.47	26167.4	-3422.58	32963.6	-3898.2	32122.4	-4072.91
51.4068	68593.2	-9187.89	70710.7	-7162.12	68593.2	-9187.89	24643.4	-1404.12	26117.5	-1352.33	27304.3	-1226.67	19748.8	-1973.16	21712.3	-2535.04	20487.4	-2386.21	41497.2	-4472.81	40973.6	-4268.09	39845.7	-4584.49	19555.3	-2042.13	18638.3	-2118.24	19621.9	-2073.89	26968.8	-3589.92	33943.5	-4032.09	33867.6	-4358.26
51.7058	71442.5	-10246.6	72163.7	-7977.9	71442.5	-10246.6	25087.9	-1513.04	26069.6	-1469.38	27964.5	-1371.41	19823.3	-2190.93	22797	-2816.25	21311.2	-2653.51	43259	-4830.39	42478.1	-4450.38	41164.3	-4908.27	20029.4	-2231.83	18916.1	-2371.7	20114	-2371.13	28307.3	-3748.73	35341.8	-4177.06	34714	-4638.85
52.0049	74072.5	-11400	74074	-8887.28	74072.5	-11400	25686.8	-1639.74	26780.1	-1615.5	27841.4	-1525.06	20380.5	-2432.51	23423.1	-3117.63	22091	-2909.19	44574.4	-5239.14	43313.2	-4686.33	42172.4	-5302.14	20743.2	-2457.73	20072.4	-2665.37	20917.5	-2703.25	29397.3	-3900.75	36359.1	-4340.57	36047.8	-4910.99
52.304	77969.6	-12623.8	77568.5	-9892.27	77969.6	-12623.8	26013.1	-1787.53	26902.1	-1792.72	28526	-1679.24	21144.5	-2696.15	24571.9	-3436.75	23042.8	-3147.7	45722.8	-5698.01	44581.4	-4993.14	43756.6	-5773.05	21204.6	-2731.15	20462.5	-3008.88	21612.4	-3065.63	30367.5	-4049.23	37771.8	-4531.53	37860.8	-5174.9
52.603	81458.8	-13904.3	79317.1	-10992.2	81458.8	-13904.3	26848.5	-1960.46	27982.9	-1997.87	29290.9	-1828.65	22099.3	-2975.9	25354	-3768.28	24162.9	-3369.96	47333.3	-6211.38	45922.1	-5383.88	45270.9	-6321.99	21690.1	-3061.63	21371.1	-3411.86	22750.5	-3460.61	31653.7	-4198.29	38793.1	-4756.99	38974.7	-5432.23
52.9021	85531.7	-15240.7	82630.7	-12180.4	85531.7	-15240.7	27070.6	-2162.61	27918.5	-2224.69	29630.5	-1972.65	23149.3	-3263.72	26678.2	-4105.75	25274.2	-3580.36	49654	-6789.66	47342.8	-5865.92	47013	-6946.35	23049.2	-3457.88	22065.2	-3883.8	23833.2	-3900.51	32876.2	-4352.89	40245.8	-5019.22	40570.3	-5685.33
53.2012	89888.4	-16638.8	85962.8	-13440.8	89888.4	-16638.8	27484	-2395.34	28586.4	-2466.82	30164.8	-2115.21	23680.4	-3551.16	27753.4	-4442.42	25854.2	-3782.19	51136.4	-7447.72	49095.8	-6440.93	48966.7	-7644.94	23833.6	-3929.12	23349.1	-4434.76	24406.7	-4405.94	34270.4	-4519.21	41247	-5315.46	42427.7	-5938.96
53.5002	94417	-18100.9	90013.8	-14746.2	94417	-18100.9	28379	-2654.37	29836.6	-2720.91	30825	-2263.27	24900	-3829.6	29096	-4771.2	27054.9	-3974.46	52884.3	-8201.02	50339	-7105.78	51541	-8422.11	24590.5	-4485.02	24463.5	-5076.23	25983.7	-5000.5	35565.1	-4704.43	43210.7	-5641.22	44368.1	-6202.08
53.7993	99871	-19614.6	94334.8	-16058.8	99871	-19614.6	29438.9	-2928.88	30398.4	-2988.29	31444.3	-2424.33	26229.2	-4089.78	30473.3	-5084.49	28428.4	-4152.4	55990.2	-9060.62	52860.2	-7854.07	53659.1	-9287.92	25915.9	-5134.43	25990	-5821.31	26974.7	-5704.45	36819.8	-4915.46	44928.3	-5995.31	45728.1	-6487.2
54.0984	105309	-21147.1	98442.2	-17333.8	105309	-21147.1	29562.2	-3203.65	31181.2	-3273.66	32110.6	-2603.92	27238.5	-4322.21	32200	-5374.86	29812.7	-4311.34	57454.1	-10029.5	54862.2	-8678.1	55957.3	-10253.6	27261.4	-5884.65	27237.4	-6683.84	28720.9	-6530.54	38096.4	-5157.66	46575.6	-6382.62	47807.2	-6807.08
54.3974	111450	-22644.6	103965	-18523.9	111450	-22644.6	31073.6	-3463.45	32366.8	-3580.52	32713.1	-2803.7	28782	-4518.88	33524.8	-5636.82	31048.8	-4451.23	60740.7	-11102	57156.9	-9571.21	58984.3	-11324.6	28782.8	-6742.58	28982.4	-7676.84	30156.3	-7482.89	39658.7	-5434.52	48326.9	-6812.67	49329.7	-7171.22
54.6965	118474	-24038	109841	-19582.3	118474	-24038	32086	-3697.62	32835.9	-3905.99	33835	-3020.1	29865.2	-4675.49	35245.7	-5869.05	32140.2	-4578.65	64005.7	-12266.7	59948.2	-10529.5	62047.2	-12496.2	30851.8	-7717.21	31486.2	-8810.9	32482.6	-8558.39	41560.5	-5748.55	50046.9	-7294.74	51422.1	-7585.25
54.9956	125381	-25250.2	115656	-20463.4	125381	-25250.2	33515.2	-3902.26	34131.5	-4238.79	34127.5	-3244.25	31693.6	-4793.1	37203.7	-6075.76	33928.5	-4705.49	67509.8	-13510.4	63272.4	-11551.7	65641.6	-13751.5	32938.5	-8820.53	33677	-10092.4	34880.3	-9748.83	42930.4	-6102.15	52115.4	-7833.19	53807.5	-8053.11
55.2947	133603	-26204.3	120984	-21118.7	133603	-26204.3	34373	-4078.67	35656.1	-4562.59	35499.7	-3463.52	32892.6	-4878.34	39080.6	-6266.11	34719.2	-4845.64	71435.5	-14819.7	66152.6	-12635.5	69752	-15063.7	35071.1	-10064.7	36181.4	-11521.1	37558.1	-11042.4	44636.8	-6497.34	54566.5	-8426.2	56302.4	-8579.09
55.5937	140922	-26829.8	127482	-21493.4	140922	-26829.8	35262.3	-4229.51	37005.6	-4862.97	36538.9	-3664.74	34137.2	-4942.23	40462.3	-6451.97	36412.2	-5011.87	75486.8	-16178.6	69809	-13772.3	73870.1	-16399	38098.6	-11455.9	39727.1	-13087.7	40441.7	-12424	46648.4	-6934.29	56961.4	-9067.87	58544.3	-9166.4
55.8928	149402	-27065.8	134352	-21528	149402	-27065.8	36813.6	-4355.86	38570.3	-5133.63	37599.6	-3838.02	35899.7	-4998.18	42061	-6645.76	37657.4	-5214.16	80263.7	-17564.4	73589.6	-14941.7	78634.6	-17719	40882.6	-12986.7	43150.9	-14771.6	44151.7	-13875.4	48773.3	-7409.91	59214.5	-9751.31	60638	-9812.96
56.1919	157396	-26862.5	140486	-21166.4	157396	-26862.5	38095.5	-4457.67	40192.3	-5378.05	38714.6	-3979.83	36947.5	-5059.79	44477.5	-6860.11	39360.2	-5459.54	85182.7	-18943.5	77716.7	-16110.3	84284.6	-18981.5	44321.2	-14632.8	47395.1	-16541.3	48411.9	-15374.5	50566	-7917.65	62706	-10470.1	63455.5	-10508
56.4909	166096	-26182.7	147438	-20367.1	166096	-26182.7	39634.5	-4537.22	41384.1	-5606.02	40182.7	-4093.92	38623.2	-5138.74	46483.5	-7108.76	40685.2	-5753	90920.5	-20269	82764.5	-17235.7	89316.3	-20140.7	48962.5	-16353.5	52287.7	-18356.3	52422.3	-16895	53360	-8448.88	65505.2	-11216.9	67204.3	-11232.9
56.79	173032	-25003.2	153198	-19114.7	173032	-25003.2	40354.4	-4602.71	43404.7	-5827.63	41117.8	-4190.2	40048.2	-5243.49	48099.2	-7407	42101.7	-6098.94	97121.6	-21482.6	87789.8	-18272.9	95634.2	-21147.4	53445.9	-18096	57509	-20169.5	57197.6	-18405.7	55711.9	-8994.9	68222.2	-11981.3	70208	-11965.7
57.0891	180981	-23318.5	158838	-17426.5	180981	-23318.5	42431.9	-4669.6	44733.2	-6048.83	42276.7	-4282.19	41063	-5379.21	49980.1	-7769.9	44424.2	-6502.46	102918	-22517.3	93426.7	-19177.9	101840	-21949.6	58893.3	-19800.4	63631	-21928.9	62861.9	-19869.5	58407.4	-9548.81	72273.6	-12749	73494.1	-12686
57.3881	187807	-21147.6	163934	-15353.8	187807	-21147.6	43195.8	-4758.44	46521.5	-6271.19	43570.4	-4383.72	43024.9	-5549.73	52517.4	-8209.09	46033.9	-6969.77	110074	-23302.2	98645.1	-19906.7	108075	-22495.8	64360.5	-21402.1	69847.2	-23577.2	68522.7	-21243.1	61224.7	-10105.7	75792.2	-13503	77548.6	-13376.5
57.6872	194292	-18539.5	168720	-12977.7	194292	-18539.5	44466.3	-4890.46	48417	-6495.58	45012	-4505.87	44404.2	-5760.29	54612.7	-8730.02	47805.1	-7506.77	117305	-23768.5	104513	-20412.4	115240	-22739.3	70926.3	-22833.6	76832.7	-25051.1	74680.8	-22475.5	64539	-10660.9	80395	-14225.7	81267.3	-14022
57.9863	198810	-15576.9	171136	-10400.2	198810	-15576.9	46092.8	-5082.45	50488.2	-6726.91	45845.4	-4654.7	46269.3	-6018.65	56775.1	-9331.33	50083.4	-8116.59	124194	-23855.4	110459	-20644.2	122096	-22642.2	77536.7	-24026	83966.1	-26282.2	81154.6	-23508.2	67384.6	-11206.9	83990.3	-14900.9	85516.5	-14606.8
58.2853	203572	-12372.3	173831	-7733.05	203572	-12372.3	47004.6	-5342.79	52447.4	-6975.84	47000.2	-4831.16	47900.4	-6332.55	59635.2	-10005.9	52468.3	-8797.38	131395	-23515.7	116742	-20553.8	128326	-22178.1	84500.2	-24913.1	92174	-27200.9	87876	-24277.1	70579.4	-11729.7	88196	-15512.3	89640.9	-15113.4
58.5844	206173	-9056.63	175390	-5086.31	206173	-9056.63	48727.7	-5670.27	54393.1	-7256.1	48932.3	-5033.24	49354.5	-6704.24	62755.4	-10742.3	54840.6	-9541.67	138617	-22721.2	123222	-20105.3	135120	-21333.1	92339.9	-25437	100371	-27740.3	95356	-24718.6	74567.1	-12207.5	93332.8	-16042.6	94353.9	-15522.1
58.8835	208017	-5762.56	175920	-2560.68	208017	-5762.56	50121.8	-6056.4	55832.1	-7579.1	50211	-5259.71	50982.6	-7125.71	65582.8	-11525.5	57740.3	-10337.7	145544	-21466	129019	-19284.1	141194	-20107	99561.2	-25554.5	108474	-27840.7	102715	-24777.2	77957.4	-12611.5	98075.9	-16470.9	98841	-15810.3
59.1825	208109	-2608.64	175507	-243.114	208109	-2608.64	51824.3	-6490.5	58409.4	-7950.16	51433.6	-5513.13	53505.9	-7578.61	68469.7	-12337.2	60952.5	-11171	151115	-19770	134522	-18099.5	147101	-18513.5	107009	-25239.8	116007	-27453.3	109860	-24413.2	81883.2	-12909.4	102639	-16771.6	103350	-15952.4
59.4816	208350	309.676	175319	1790.73	208350	309.676	54280.4	-6965.01	60705	-8368.44	53501.4	-5799.89	55899.1	-8039.71	72605.8	-13155.2	64173.6	-12025	157464	-17678.9	139551	-16581.3	152533	-16580.9	114384	-24484.9	124983	-26545.7	117205	-23608.1	85871.4	-13071.3	107547	-16913.6	108154	-15920.4
59.7807	207242	2768.34	173297	3490.26	207242	2768.34	55749.7	-7477.98	63261.2	-8829.79	54604.1	-6126.66	57838.8	-8488.36	76635.5	-13953.8	67598.4	-12880.4	162613	-15261.9	144146	-14774.3	156829	-14351.2	121625	-23298.3	132465	-25108.7	123535	-22367.1	90087.9	-13074.3	112838	-16861.9	112852	-15687.5
60.0798	205512	4860.37	171698	4831.43	205512	4860.37	58130	-8031.19	65405.7	-9329.08	56873.9	-6494.81	60847.2	-8911.26	80320	-14703.4	71612.2	-13713.3	165793	-12604.5	148111	-12733.9	160375	-11879.2	127485	-21704.1	139902	-23163.7	130149	-20719.3	94101.3	-12905.5	117631	-16582.6	117618	-15233.3
60.3788	203402	6584.07	168988	5810.77	203402	6584.07	60176.4	-8625.17	68499.6	-9859.92	57936	-6895.98	63438.6	-9301.37	84559.6	-15369.7	75600.5	-14495	169013	-9801.5	151830	-10522.6	163910	-9231.15	133919	-19744.2	146156	-20766.8	136186	-18717	97852.2	-12562	123093	-16051.1	122160	-14549.1
60.6779	200372	7919.22	167412	6451.66	200372	7919.22	62696.2	-9254	71167.3	-10412.6	60488.8	-7311.6	66030.6	-9652	89381.5	-15915.1	80327.3	-15192.1	171691	-6949.84	154145	-8207.13	165904	-6485.65	139545	-17481.9	152009	-18007.5	141150	-16431.7	101761	-12047.7	127665	-15257.9	126505	-13641.6
60.977	196805	8863.73	164739	6801.6	196805	8863.73	65658.2	-9903.01	73802.7	-10972.3	62667.4	-7717.46	68682.2	-9950.32	94124.8	-16301.4	84538.8	-15769.9	172609	-4146.07	155529	-5854.85	167318	-3733.09	143907	-15003.2	156477	-15003	144910	-13946.8	105050	-11370.1	132236	-14211.1	130324	-12531.3
61.276	193629	9436.67	162097	6925.44	193629	9436.67	68045.5	-10550.2	77860.5	-11519.5	64641.4	-8091.66	71563.8	-10174.7	99101.7	-16495.4	89632	-16195.6	173081	-1483.82	156795	-3531.29	167360	-1072.03	147588	-12412.5	160155	-11888.8	148307	-11350.3	108707	-10538.8	136199	-12933.1	133394	-11248.9
61.5751	190648	9677.33	160206	6894.6	190648	9677.33	71776.8	-11171	80905.2	-12031.6	67943.7	-8421.24	75121.4	-10297.6	103985	-16473.6	94502.9	-16441.4	173139	893.85	157568	-1300.93	167189	1286.68	150341	-9820.35	162575	-8805.49	151306	-8728.33	111649	-9565.7	139795	-11454.9	137104	-9829.49
61.8742	186977	9640.55	158579	6774.71	186977	9640.55	74686.1	-11743.6	84594.5	-12485.2	70054.2	-8704.04	78192.1	-10293.1	108950	-16224.7	99748	-16487	171329	2842.28	157179	722.611	165902	3250.36	152008	-7328.21	164455	-5884.12	152889	-6164.04	114297	-8468.13	142974	-9812.07	139664	-8307.52
62.1732	184598	9390.69	156268	6615.82	184598	9390.69	78489	-12253.2	87938.9	-12858.9	72372.4	-8944.34	81149	-10143.6	113289	-15749.2	104434	-16319.1	169622	4475.19	156416	2354.13	163428	4907.72	153366	-5015.23	164314	-3230.78	153699	-3737.1	116731	-7270.4	145254	-8042.72	140935	-6713.99
62.4723	180800	8996.12	155040	6448.92	180800	8996.12	82411.9	-12691.9	92305.4	-13137.2	75293.8	-9145.72	84143.9	-9844.35	118739	-15056.4	109657	-15929.5	167549	5775.72	154658	3743.73	161577	6226.63	153932	-2932.76	164007	-917.001	154430	-1522.41	118938	-6004.66	147944	-6189.87	143029	-5077.25
62.7714	178506	8523.77	152356	6289.72	178506	8523.77	85661.2	-13055.9	96275.3	-13314.1	77461.5	-9305.86	87406.4	-9404.54	122104	-14161.3	113683	-15315.3	165275	6751.06	152619	4860.55	158777	7201.17	153704	-1107.59	163905	933.731	153901	390.008	120049	-4709.19	148975	-4303.48	144557	-3427.09
63.0704	176405	8032.75	150950	6146.13	176405	8032.75	89058.4	-13340.9	100090	-13393.6	80698.5	-9416.24	89842.1	-8844.55	126424	-13081.8	118647	-14480.4	162662	7425.12	150552	5695.54	156086	7847.23	153732	396.313	162791	2345.44	152315	1845.01	121115	-3425.52	149482	-2440.64	144901	-1799.26
63.3695	174297	7568.55	148852	6024.16	174297	7568.55	93917.5	-13539	104411	-13383.8	83579.2	-9466.21	92524.5	-8191.34	130080	-11839.1	123377	-13439.9	160256	7830.43	148397	6260.53	153119	8195.06	153686	1521.88	161490	3418.98	151884	2985.21	121836	-2194.81	150128	-662.258	145028	-237.373
63.6686	172295	7159.4	147555	5928.82	172295	7159.4	97623	-13638.4	107476	-13287.4	86100.8	-9447.83	94613	-7472.35	133059	-10458.5	126899	-12221	157414	8003.49	146137	6582.32	150142	8282.84	151741	2421.72	159433	4175.82	149952	3814.24	122376	-1054.21	149816	928.641	144680	1138.44
63.9677	169774	6817.61	145779	5861.65	169774	6817.61	101011	-13624.9	111346	-13095	88867.8	-9358.23	96302.3	-6710.21	136586	-8971.49	129852	-10860.8	154381	7983.23	143992	6696.03	148206	8153.18	150451	3112.46	158059	4648.59	148151	4359.57	121890	-32.9428	148391	2280.48	143626	2328.28
64.2667	168464	6543.6	144265	5818.7	168464	6543.6	105462	-13484.8	115385	-12786.3	91964.5	-9198.44	98479.7	-5920.15	138190	-7413.37	133144	-9398.99	152597	7811.66	141292	6640.82	144528	7852.52	149285	3621.31	156037	4882.65	146611	4667.07	121429	819.41	147159	3425.61	142731	3337.56
64.5658	166426	6330.92	142179	5791.61	166426	6330.92	109794	-13207	119422	-12342	94344.3	-8969.37	99879	-5111.71	140020	-5820.27	135369	-7873	149613	7532.86	139209	6457.99	142379	7431.37	148430	3983.2	154157	4934.93	145245	4792.78	120900	1520.5	145625	4352.37	140732	4147.22
64.8649	164718	6170.1	140474	5771.19	164718	6170.1	112974	-12784.6	123220	-11755.8	96736.3	-8668.11	100959	-4293.54	141062	-4226.04	137153	-6315.71	147506	7190.29	137273	6189.64	140399	6942.45	146685	4234.78	152762	4867.67	143536	4793.95	120167	2092.78	144103	5063.64	139343	4752.94
65.1639	162995	6051.12	139020	5750.64	162995	6051.12	116951	-12216.4	126876	-11038.7	99651	-8286.73	102559	-3478.29	142327	-2662.17	139284	-4757.5	145793	6823.08	135804	5875.93	138406	6435.82	145340	4408.62	151867	4739.02	142279	4721.72	119486	2547.82	142231	5572.48	137727	5163.3
65.463	160938	5965.12	137109	5726.2	160938	5965.12	120427	-11507.8	129508	-10211.9	101507	-7815.74	102972	-2685.01	142994	-1159.76	139934	-3228.87	143844	6463.27	133615	5552.48	136809	5952.52	143841	4530.82	150212	4594.9	140994	4616.86	118244	2898.87	140025	5899.19	135657	5397.13
65.7621	159271	5904.64	135527	5695.47	159271	5904.64	123737	-10671.6	131484	-9294.06	104227	-7251.2	103806	-1936.6	142352	249.607	140170	-1761.2	141800	6135.25	132347	5248.12	135003	5520.03	142436	4621.68	148623	4465.66	139218	4508.68	117481	3158.56	137904	6069.86	133881	5481.02
66.0611	158002	5863.39	133731	5654.89	158002	5863.39	127116	-9726.29	134753	-8293.49	106527	-6601.43	103573	-1254.26	141886	1417.46	140392	-385.423	140161	5856.64	130660	4983.59	133965	5151.69	141096	4697.51	147761	4366.91	138670	4416.11	116137	3339.74	135804	6114.79	132104	5446.58
66.3602	155899	5835.48	132110	5598.27	155899	5835.48	128666	-8693.91	137279	-7211.82	108314	-5888.82	103879	-650.966	140950	2437.03	140452	838.553	138856	5638.82	129299	4770.32	132163	4850.01	139664	4771.46	146519	4303.36	137158	4349.68	115066	3456.93	134405	6064.54	130259	5326.99
66.6593	154043	5814.91	130606	5517.7	154043	5814.91	131824	-7597.01	139076	-6054.45	109455	-5144.46	103956	-127.582	140045	3308.76	139454	1889.48	137070	5486.48	128450	4609.39	130972	4611.36	137937	4852.07	145129	4272.65	135551	4313.51	113965	3526.67	132281	5944.83	129057	5153
66.9583	152671	5795.81	128703	5406.2	152671	5795.81	133437	-6457.51	140898	-4839.23	110637	-4398.5	103653	323.819	138815	4024.21	138227	2787.67	135820	5396.23	126869	4492.36	129654	4429.61	136526	4940.75	143781	4269.03	134894	4306.47	112741	3565.59	130744	5773.61	127680	4950.18
67.2574	150704	5772.21	127094	5261.19	150704	5772.21	135097	-5297.89	141568	-3597.14	111836	-3671.6	103159	715.839	136678	4580.65	137217	3524.02	134188	5356.21	125387	4404.59	128423	4297.6	135503	5029.75	143132	4286.5	133430	4322.79	112142	3587.31	128882	5562.72	125999	4738.84
67.5565	148866	5737.92	125261	5086.35	148866	5737.92	136336	-4143.44	142308	-2365.39	112588	-2972.12	103303	1070.1	135078	4979.79	135896	4097.56	132552	5347.86	123946	4330.47	127496	4207.47	133737	5103.8	140825	4321.19	132277	4352.82	110757	3600.45	126858	5323.02	124370	4535.72
67.8556	147693	5686.82	124120	4890.39	147693	5686.82	137349	-3022.51	142686	-1179.01	113431	-2299.73	103049	1392.33	133809	5227.18	134353	4515.69	131245	5350.17	122914	4258.35	126092	4151.6	131777	5146.48	140311	4371.32	130727	4384.64	109729	3608.91	125447	5068.63	123326	4354.47
68.1546	145585	5614.11	122828	4683.46	145585	5614.11	137889	-1963.37	142797	-65.8347	113698	-1652.35	102445	1678.58	131621	5332.73	132493	4793.35	129204	5344.84	121556	4182.9	124685	4123.79	129907	5148.64	138702	4434.87	129767	4407.05	108388	3613.61	124381	4817.36	122511	4204.16
68.4537	143406	5518.58	121036	4472.68	143406	5518.58	137665	-988.352	142274	935.645	114142	-1032.52	101538	1919.9	129735	5311.94	130779	4951.02	127711	5320.66	119923	4104.69	123507	4119.76	128566	5114.45	137414	4505.8	128182	4413.09	107364	3613.96	122519	4587.12	121087	4086.86
68.7528	142509	5403.61	120172	4258.88	142509	5403.61	137916	-108.456	141520	1820.96	114306	-449.74	100925	2110.53	127798	5187.08	129695	5011.66	126118	5274.55	119095	4027.78	122495	4135.16	126605	5060.26	136376	4572.59	126497	4402.23	106875	3608.64	121942	4390.81	120361	3997.52
69.0518	140721	5276.01	118575	4035.63	140721	5276.01	137303	653.613	140776	2589.21	114461	82.4458	99938.3	2254.07	126790	4987	128045	4997.73	124253	5209.23	117705	3956.67	121222	4162.23	125523	5006.78	134926	4621.17	125892	4380.3	105161	3596.03	120072	4233.06	118287	3927.03
69.3509	138894	5143.17	117705	3791.21	138894	5143.17	137221	1319.67	140136	3231.09	113871	541.984	99678.3	2363.76	124955	4744.91	126191	4929.67	123280	5128.69	116882	3893.93	120357	4188.12	124152	4968.61	132829	4641.07	124161	4356.34	104049	3575.21	119268	4110.37	117525	3866.38
69.65	137691	5010.03	116554	3513.63	137691	5010.03	136643	1919.07	138188	3741.03	112888	932.475	98726.2	2456.87	123465	4493.77	124932	4826.16	121701	5035.15	115274	3838.86	118519	4197.31	122667	4947.76	131432	4630.33	122966	4337.69	102915	3546.87	118285	4014.44	116943	3808.98
69.949	136411	4877.99	115199	3197.78	136411	4877.99	135912	2458.18	136792	4118.94	112975	1267.71	98078.7	2547.07	122323	4260.64	123394	4704.8	120059	4929.13	114181	3787.33	117153	4177.42	120907	4933.95	130369	4595.18	121899	4325.67	102570	3513.58	116619	3936.95	115228	3750.56
70.2481	134680	4746.52	113951	2851.52	134680	4746.52	134697	2935.32	135529	4370.2	112931	1558.76	97609.6	2639.26	121578	4062.2	122009	4581.94	118142	4811.78	113289	3732.79	115955	4124.71	119534	4911.51	128965	4544.69	120766	4313.65	100698	3478.72	115422	3873.15	114097	3688.35
70.5472	133389	4615.82	113449	2496.67	133389	4615.82	134410	3342.41	134393	4504.58	112243	1815.14	96673.3	2729.7	120481	3903.64	121240	4470.72	117182	4686.96	112238	3668.45	114733	4045.5	117865	4867.97	128172	4485.48	119263	4289.71	99837.2	3444.81	114463	3822.3	113573	3621.03
70.8462	131864	4488.53	112822	2162.52	131864	4488.53	132255	3669.83	132683	4535.2	110899	2041.67	95619.2	2810.77	118996	3781.74	119293	4379.13	116063	4560.93	110659	3590.59	113491	3952.49	115933	4799.98	126093	4420.24	117947	4242.16	99207.8	3412.21	113661	3785.29	111869	3549.65
71.1453	130520	4368.31	112065	1874.56	130520	4368.31	131374	3911.72	131059	4479.62	110677	2239.47	94928.2	2876.71	117680	3689.92	118303	4309.12	114469	4440.59	109606	3501.74	112343	3858.46	114951	4713.93	124396	4350.1	116518	4165.83	97973.9	3378.84	112356	3761.13	111011	3477.92
71.4444	129954	4256.64	112571	1644.76	129954	4256.64	129893	4069.46	129679	4361.48	110099	2409.12	93687.4	2927.01	117016	3621.78	117461	4257.41	113235	4331.88	108712	3411.24	111640	3771.4	113451	4621.61	123848	4277.37	115220	4064.93	96759.5	3340.82	110906	3744.84	110238	3410.26
71.7435	128367	4150.5	111543	1469.09	128367	4150.5	129122	4152.8	128331	4210.02	108758	2552.57	93277.3	2965.4	115807	3571.26	115611	4217.71	111976	4238.9	107544	3331.92	110170	3693.38	111961	4534.17	122645	4205	114215	3951.5	95977.5	3294.32	110241	3728.07	108988	3348.79
72.0425	126950	4043.54	110610	1333.52	126950	4043.54	127019	4179.05	127384	4055.2	108272	2672.59	92384.8	2996.49	115269	3531.16	114651	4182.97	110564	4162.78	106950	3273.95	109136	3622.73	110704	4457.55	121143	4134.26	113364	3840.38	94900.3	3237.34	109030	3701.83	108466	3290.9
72.3416	125844	3929.68	110860	1224.18	125844	3929.68	126260	4170.69	126569	3920.55	107372	2770.86	91237.4	3022.35	113580	3493.59	113302	4147.14	109974	4099.67	106039	3239.74	107961	3557.32	109582	4391.39	119811	4063.3	111978	3744.22	93991.1	3170.94	107765	3660.12	107273	3229.84
72.6407	124488	3806.35	109822	1135.44	124488	3806.35	124498	4151.08	125330	3817.21	106557	2846.99	90807.4	3042.11	112802	3453.21	112175	4105.85	108590	4039.8	104961	3222.91	107004	3495.93	108054	4330.91	118893	3988.64	111019	3670.68	92632.6	3098.81	106393	3602.57	106198	3157.83
72.9397	123652	3674.72	110143	1072.31	123652	3674.72	124226	4138.51	123921	3742.86	105588	2899.55	89229.9	3053.21	111206	3410.66	110970	4056.56	107237	3970.04	103748	3212.46	106173	3437.64	106366	4270.31	117296	3908.19	110042	3621.62	92308.6	3025.75	105661	3534.54	105053	3069.77
73.2388	122907	3537.53	109276	1046.74	122907	3537.53	122627	4140.27	123250	3685.27	104451	2928.79	88649.3	3052.92	110709	3372.35	109618	3998.56	106008	3879.64	103166	3198.85	105159	3380.42	105468	4205.07	116665	3823.38	108949	3593.25	91218.1	2956.02	104524	3464.19	104433	2964.74
73.5379	121437	3396.9	109118	1070.81	121437	3396.9	121292	4149.65	122084	3628.52	103668	2938.82	88057.7	3038.6	109848	3345.49	108435	3933	104700	3766.4	101457	3178.3	103798	3321.1	104305	4132.98	114776	3738.57	108097	3576.6	90408	2892.94	103479	3397.85	103689	2845
73.8369	120061	3253.95	109111	1149.67	120061	3253.95	120160	4148.04	120881	3559.91	102644	2937.61	86761.9	3007.2	108723	3331.98	107396	3862.84	103503	3638.53	101052	3152.67	103173	3257.03	102668	4054.07	114396	3658.24	106986	3559.02	89430.7	2839.48	102834	3336.57	102833	2713.9
74.136	120152	3109.74	108569	1277.5	120152	3109.74	119075	4113.08	119667	3475.38	101954	2934.09	85922.7	2955.71	107999	3325.86	106266	3791.91	102922	3510.87	100098	3125.89	101978	3187.96	101573	3970.74	113139	3583.89	105923	3527.87	88279	2798.56	101674	3276.13	101732	2575.06
74.4351	118753	2966.81	108607	1438.14	118753	2966.81	117709	4030.18	118699	3381.32	101138	2934.2	85273.1	2882.78	106578	3316.33	105018	3723.91	101925	3397.36	99197	3100.12	101054	3116.56	100395	3887.54	112079	3513.15	104570	3475.1	88274.2	2771.99	100341	3211.15	101283	2432.74
74.7341	117697	2829.73	107132	1610.07	117697	2829.73	115733	3902.55	117475	3291.54	99945.8	2938.7	83991	2790.91	105776	3294.08	104167	3661.3	100759	3304.68	98062.2	3074.12	100315	3046.8	99044.4	3809.92	111262	3441.92	103642	3400.95	87010.3	2758.31	99804.8	3139.94	100494	2292.38
75.0332	117045	2704.23	106966	1773.31	117045	2704.23	114624	3753.15	117092	3219.89	99645.3	2944.02	83467.8	2687.05	104226	3256.21	103034	3605.08	100122	3230.56	97297.2	3044.6	99321.9	2981.66	98219	3741.71	109466	3368.12	102618	3313.81	86285.5	2751.82	98466.2	3067.16	100037	2160.07
75.3323	116485	2594.84	106354	1914.86	116485	2594.84	113871	3615.67	116374	3173.1	98111.2	2945.73	82636.9	2581.04	103838	3206.9	101800	3555.08	99186.7	3167.3	95975.4	3008.46	98535.3	2921.31	97118	3682.98	108951	3294.16	101943	3226.76	85494.8	2743.85	97681.1	3001.8	99373.5	2040.93
75.6313	115696	2502.52	105710	2031.03	115696	2502.52	113885	3518.37	115036	3147.79	97235	2941.43	82156.8	2482.33	102968	3153.9	101037	3510.9	98023.5	3107.84	95564.6	2964	97903.2	2863.54	95958.6	3630.05	108316	3226.18	100953	3152.16	84348.4	2726.07	97219.7	2951.47	98923	1937.71
75.9304	115543	2424.12	104733	2126.19	115543	2424.12	112505	3470.43	114321	3134.08	96364.2	2930.98	81234.8	2396.9	101648	3103.99	99895.1	3472.82	96968.9	3050.34	94453.1	2910.88	96579.2	2805.84	94674.8	3578.31	107006	3170.49	99931.5	3097.17	83797.3	2693.73	96216.1	2917.2	98233	1849.68
76.2295	113852	2354.69	103958	2209.62	113852	2354.69	111182	3459.54	113028	3122.06	95968	2913.99	80609.8	2325.98	101042	3060.14	98965.2	3441.88	96159.9	2998.56	93591	2849.94	95973.8	2747.42	93472.6	3525.54	105903	3129.47	99402.6	3061.78	82892.3	2646.68	95372.2	2892.35	97763.5	1772.6
76.5285	113541	2291.06	103682	2290.79	113541	2291.06	110167	3461.45	112203	3106.29	94614.3	2887.62	80307.3	2267.05	99807.5	3021.28	97441.2	3418.65	95974.2	2958.2	92705.3	2783.78	95085.3	2689.97	92690.2	3473.57	105665	3099.72	98275.6	3039.32	82030.5	2588.27	94541.3	2866.71	97611.3	1700.42
76.8276	113092	2233.35	102832	2374.6	113092	2233.35	109229	3454.52	111326	3085.59	94102.6	2847.71	79301.4	2216.29	99591.2	2983.97	97141.8	3401.14	94516.1	2931.99	91833.2	2717.32	94764	2636.35	91403.2	3426.5	104418	3073.71	97488.4	3018.89	81193.1	2522.63	93352.3	2833	97075.4	1628.94
77.1267	112305	2182.97	101927	2458.13	112305	2182.97	107784	3429.7	110822	3059.25	92693.9	2792.65	78558.3	2170.74	98006.6	2944.99	96321.2	3383.55	93915.3	2917.41	90872.7	2656.75	93475	2588.43	90783.9	3386.9	103327	3044.08	96870.2	2988.76	80876.5	2452.46	92333	2791.26	96077.8	1560.28
77.4258	111890	2138.78	101302	2530.84	111890	2138.78	107069	3390.65	109536	3024.61	91702.6	2726.96	78002.8	2128.62	97335.3	2902.98	94597.1	3357.75	93050.2	2908.1	90513	2606.84	92933.8	2545.66	89402.5	3352.67	102226	3008.15	94984.9	2939.8	79884.1	2378.1	92068.6	2748.15	95638.5	1504.62
77.7248	111374	2095.17	100319	2578.8	111374	2095.17	105834	3345.82	108699	2978.29	91283.2	2660.3	77873.1	2088.08	96358.5	2858.9	93683.5	3317.3	92134.7	2897.68	89806.8	2567.95	92266.4	2505.06	88474.1	3316.85	101731	2969.49	95157.4	2868.03	78964.6	2298.38	91123.7	2711.67	95594.6	1476.39
78.0239	110242	2043.75	99654.1	2591.55	110242	2043.75	105524	3298.93	107413	2920.44	90866.4	2602.34	76905.8	2046.14	95734.7	2814.47	92992.3	3261.63	91242.7	2883.25	88818.7	2535.49	91565.3	2462.52	87801	3270.58	100347	2935.28	93966.8	2775.72	78633.1	2212.53	90352.8	2685.58	95700.8	1486.06
78.323	110002	1978.1	98075	2568.2	110002	1978.1	104269	3244.76	107039	2857.27	89663.1	2557.19	76199.7	1999.73	95182	2770.7	91700	3196.9	90299.9	2866.44	87952.8	2502.56	90803.9	2414.91	86061.2	3207.69	100371	2911.11	92963.3	2670.86	77767.1	2122.01	89539.5	2666.68	95105.6	1533.05
78.622	109269	1898.25	97705.1	2519.16	109269	1898.25	103392	3173.58	105995	2799.43	89006.1	2521.76	75858.3	1948.75	93833.7	2727.35	90822.4	3132.9	89745	2851.35	87213	2464.25	89648.6	2361.54	85302.3	3128.18	98966.7	2896.71	92078.1	2564.84	77320.9	2031.42	88683.6	2646.34	94669.4	1605.39
78.9211	108733	1812.32	97009	2462.55	108733	1812.32	101727	3080.56	105143	2756.26	88282.6	2489.1	74891.2	1898.6	93085.2	2683.86	90392.7	3077.54	88807.1	2841.23	86586.2	2420.6	89484.2	2304.6	84579	3038.76	98128.4	2885.63	91902.3	2468.85	76514.5	1948.16	87958	2614.93	93737.1	1686.22
79.2202	108026	1734.32	96131.3	2416.45	108026	1734.32	100779	2972.92	104868	2730.14	87313.1	2453.84	74589.4	1860.01	92524	2640.42	89177.7	3032.67	88012	2835.94	85844.1	2376.64	88830.7	2248.18	83394.1	2950.22	97399.8	2868.5	91298.4	2389.73	76045.9	1880.91	87130.1	2566.49	93302.2	1762.56
79.5192	108101	1679.26	95833.9	2392.01	108101	1679.26	100774	2868.98	103959	2714.82	86687.4	2415.71	74444.8	1845.25	91505.7	2597.52	88547.7	2993.73	87284	2831.84	84889.9	2339.29	88092.7	2197.07	83006.2	2873.12	96104.5	2837.14	90260	2327.65	75892.6	1837.36	86090.5	2501.64	93052.9	1830.17
79.8183	107467	1657.99	94988.5	2390.39	107467	1657.99	99658.7	2789.19	102688	2699.7	85746.1	2378.6	73680.2	1862.81	91265.8	2555.25	87168.7	2953.07	86545.4	2824.45	84704.5	2313.1	87293.8	2155.7	81698.6	2814.32	95536	2787.51	89758.3	2276.49	75036.7	1821.94	85549	2427.68	92412.6	1892.09
80.1174	107096	1673.81	93844.8	2403.75	107096	1673.81	99066.1	2745.35	102187	2676.69	85419.9	2346.8	72930.4	1912.77	90148.4	2512.93	86640.1	2904.31	85027.6	2811.44	83765.8	2297.53	86686.3	2127.05	81070.8	2775.23	95071.5	2720.6	89257	2227.04	74532.5	1834.23	84823.8	2355.86	91705	1953.36
80.4165	106653	1721.93	93023.5	2417.68	106653	1721.93	98420.6	2734.41	100983	2644.97	84820.6	2321.05	73034	1985.59	89199.5	2470.27	85737.6	2845.47	84820.8	2793.46	83412.8	2286.69	86479.1	2111.28	80461.5	2752.49	93579.3	2641.98	88335.6	2171.17	74449.3	1868.83	84404.6	2296.98	91325.6	2015.85
80.7155	105957	1791.33	92986.4	2413.17	105957	1791.33	97273.9	2740.33	100389	2609.93	83714.8	2297.81	72110.4	2064.99	88491	2428.3	84827.1	2779.43	83783.1	2771.74	82176.2	2272.28	85869.9	2104.73	79523.1	2739.84	92691.4	2560.17	87806	2105.16	73422.1	1916.94	83531.3	2257.52	90869.5	2076.15
81.0146	105810	1867.68	91819.1	2369.67	105810	1867.68	96676.5	2741.66	99956	2577.4	83182	2272.14	71662.1	2134.35	88331.7	2388.92	83936.4	2712.3	83446.5	2744.45	81652.3	2247.49	84970.7	2100.23	78275.2	2730.34	92728.5	2483.56	87316.6	2030.96	73019.6	1969.07	82944.7	2237.51	89851.4	2127.21
81.3137	104847	1936.45	90943.7	2271.21	104847	1936.45	95625.6	2720.54	99395.2	2547.89	82351	2241.69	70085.4	2183.69	87301.4	2353.6	83398.4	2650.76	82313	2704.69	81024	2209.68	84209.4	2089.24	77889.8	2717.55	91602.6	2416.76	86341.1	1955.1	72358.1	2017.86	82508.8	2231.15	89607.1	2162.55
81.6127	104347	1986.11	89519.3	2115.26	104347	1986.11	94859.6	2669.21	98166.1	2515.52	81696.1	2209.1	69898.5	2213.06	86748.7	2322.56	82601.5	2599.81	81199.7	2642.29	80272.3	2160.81	83885.2	2064.67	76716.3	2695.31	91366.3	2358.32	86231.4	1885.34	71479.9	2059.42	81562.7	2229.17	88448	2180.31
81.9118	103749	2010.86	89355.5	1919.26	103749	2010.86	93689.3	2591.78	97253.8	2472.25	81077.3	2180.57	69705.9	2229.98	85643.1	2295.19	81855.3	2561.6	80798.8	2548.17	79876	2106.11	83252.8	2022.41	76480.2	2656.65	90001.5	2301.37	85852.2	1826.92	71306.7	2093.02	81024.4	2222.01	87893.6	2184.86
82.2109	102898	2012.23	88421.2	1718.86	102898	2012.23	93166.6	2501.03	96577	2413.76	80537.3	2161.81	68657.3	2242.97	85281	2270.75	81068.5	2535.56	79775.5	2418.94	79075.8	2052.23	82389.6	1961.31	74950.2	2593.38	89403.3	2237.07	85077.5	1780.07	70393.5	2119.3	80175.5	2202.42	87347.6	2184.59
82.5099	102453	1998.61	88671.8	1556.7	102453	1998.61	92919.7	2412.25	96474.9	2343.02	79791.3	2153.76	68047.7	2255.46	84764.4	2248.21	80424.2	2519.19	79257.1	2259.23	78155.2	2005.18	81987	1881.86	74287.3	2497.16	89197.6	2157.83	84796.8	1740.39	69745.8	2138.46	79565.5	2166.51	87217.2	2187.14
82.809	101785	1982.17	87919.1	1466.71	101785	1982.17	91644.2	2337.02	94965.8	2269.26	79288.6	2151.15	67734.1	2264.41	84207.3	2225.63	79539.6	2508.72	78396.4	2081.79	78173.3	1967.9	81510	1784.94	73655.4	2361.85	88151.6	2058.69	84064.4	1701.25	69152.6	2149.54	78941.9	2113.88	85875.4	2195.22
83.1081	101645	1974.08	88330.6	1461.54	101645	1974.08	91711.5	2280.56	94545.6	2203.77	78767.3	2144.98	66658.4	2263.35	83022.4	2200.14	78905.8	2499.36	77963.5	1904.84	77482.4	1937.82	80839	1671.32	73082.1	2186.23	87535.6	1936.68	83584.9	1657.03	68675	2150.65	78430.9	2047.24	85855.9	2205.27
83.4071	100589	1980.45	87141.4	1529.01	100589	1980.45	90456.9	2242.67	94375.6	2154.58	77522.7	2127.51	65632.8	2246.51	82661.4	2169	78388	2485.76	77561.9	1747.7	76911.8	1906.17	80534.1	1542.43	71660.7	1975.66	87079.5	1789.44	83468.5	1604.94	67516.8	2139.85	77674.4	1972.16	84649.5	2209.56
83.7062	100585	2000.78	86782.6	1637.64	100585	2000.78	89791.5	2220.73	93578.1	2122.86	76901.8	2096.47	65491.2	2210.79	81993.5	2130.6	77368.1	2463.32	77182.7	1625.33	76278.3	1860.71	80150	1401.88	71608.2	1741.96	86521.8	1614.95	82422.1	1545.1	67289	2115.72	76883.9	1896.55	84374.1	2199.65
84.0053	99530.4	2029.71	86524.7	1748.17	99530.4	2029.71	89521.7	2211.82	93033	2103	76546.6	2055.35	65077.7	2155.16	81454.6	2084.61	76399.1	2429.79	77111.4	1543.77	75399.3	1791.22	79298.5	1256.86	71313.2	1501.27	86205.7	1412.99	82559	1479.52	66579	2077.68	76569.6	1828.97	83520.5	2169.23
84.3044	99275.7	2061.12	85484.5	1825.99	99275.7	2061.12	88773.1	2213.18	92144.7	2086.59	75948.5	2010.02	64020.7	2079.92	80789.2	2031.14	76019.8	2386.11	76461.9	1498.79	74983.1	1694.85	79391	1117.77	70725.1	1270.43	85442.1	1187.91	81865	1410.92	65867.6	2026.69	76475.1	1775.74	82657.6	2115.26
84.6034	98160.6	2092.09	84282.8	1851.04	98160.6	2092.09	88212.1	2221.81	91584.1	2067.99	75466.3	1964.75	63260.5	1987.34	80152.1	1970.7	75333.9	2335.73	76073.9	1478.68	74531.4	1578.16	79325.3	996.202	70435.4	1063.34	85176.6	951.204	81530.1	1342.07	65245.2	1966.71	75578.9	1738.6	82399.6	2037.77
84.9025	97811.9	2124.36	84248.8	1821.93	97811.9	2124.36	87330	2235.14	90930.2	2048.34	74550.4	1920.92	62741.5	1882.94	79628.9	1905.27	74492.7	2282.58	75836.3	1469.96	73992.6	1454.83	78939.4	902.111	70251	888.671	85152.8	722.089	81200.1	1275.75	64802.5	1906.26	75199	1714.42	81934.9	1939.87
85.2016	97431.8	2162.29	83384.8	1753.37	97431.8	2162.29	86631.4	2252.1	90370.4	2034.6	74145	1879.43	62569.5	1775.14	79001.1	1840.28	74293.9	2229.85	75068.2	1462.57	73813.1	1340.38	78701.5	842.088	70595.1	749.395	85035	524.499	81011.9	1214.72	63949.3	1858.35	74439.7	1697.37	80901.8	1827.93
85.5006	96320.8	2208.41	82583.9	1668.22	96320.8	2208.41	85972.6	2273.28	89807.2	2034.52	73355.9	1843.63	61864.3	1673.32	78609.6	1785.09	72762.6	2179.5	74486.5	1451.58	73557.9	1247.26	78741.8	819.322	69691.9	643.756	84906.6	381.167	80345.7	1160.92	63620.4	1837.12	74421.2	1681.79	80095.7	1711.33
85.7997	95885.1	2259.7	82479.4	1587.32	95885.1	2259.7	85282.6	2299.34	89057.2	2050.26	72722.4	1819.86	61404.4	1586.2	77656.9	1750.89	72598.1	2132.98	74464.8	1435.11	72914.7	1181.76	78293.9	833.814	69742.5	566.586	85241.6	306.638	80175.1	1114.1	63154.1	1851.9	73118.6	1664.03	80509.4	1600.69
86.0988	94800.1	2307.04	81782.2	1522.09	94800.1	2307.04	84228.4	2329	88682.5	2075.46	72020	1813.55	60680.4	1522.16	77628.5	1745.86	71761	2091.53	73900.3	1411.12	72781.8	1143.89	77939.8	881.535	69940.6	510.084	85424.7	302.073	79936.8	1070.51	62590.6	1901.63	73006.4	1642.52	79439.3	1504.49
86.3978	94112.8	2338.88	81102	1472.93	94112.8	2338.88	83647.5	2358.28	87220.8	2097.98	72061.4	1824.2	60267.2	1490.88	76966.1	1769.86	71046.4	2055.99	73378.8	1376.41	72346.8	1128.75	78315.5	952.301	69465.9	464.321	84762.1	353.996	79734.7	1023.66	61935.4	1973.46	72311.8	1617.06	79012.5	1425.8
86.6969	93356	2346.79	80984.2	1433.61	93356	2346.79	83045.8	2382.32	87131.8	2106.52	71447.8	1843.62	60443.3	1502.6	76774.5	1812.3	70674	2025.99	72659.9	1328.86	72099.9	1128.32	77721	1029.08	69384.5	418.626	85070.7	437.971	78970.4	967.754	61101.9	2046.91	72147.3	1588.08	79248.6	1360.72
86.996	92912.4	2329.88	80040.9	1398.44	92912.4	2329.88	82394.4	2398.43	86384.2	2096.87	69941.5	1859.57	59636.6	1563.57	75718.2	1855.4	70133.3	1999.08	72767.9	1270.24	71784.2	1133.4	77082.8	1091.16	69397.9	364.284	84827	525.556	78922.5	902.138	60399.2	2101.57	71207.5	1556.36	78654.1	1299.91
87.295	91634.9	2295.53	79862.1	1367.45	91634.9	2295.53	81115.7	2408.52	85567.8	2073.33	69708.5	1862.45	59644	1669.72	74988.4	1881.49	69453.1	1970.87	72347.3	1206.56	71606.6	1136.02	76590.2	1121.26	68825	297.577	84180.9	592.438	78719.1	833.678	59829.1	2124.24	71222.8	1522.89	77972.8	1233.15
87.5941	91568	2255.71	79149	1346.6	91568	2255.71	80742.1	2418.96	85173.7	2045.14	69358.9	1849.69	58838.5	1803.74	74506.2	1880.07	68842.1	1936.75	72287.7	1145.4	70639	1131.84	76413.6	1112.49	69131.2	221.054	83977.7	624.167	78917.1	775.018	59213.6	2112.59	70446.2	1488.28	77560.9	1155.11
87.8932	91157.9	2221.77	79290.3	1343.57	91157.9	2221.77	80589.9	2437.58	84741.8	2020.27	69022.7	1824.99	58107.3	1938.62	74151.4	1849.93	68368.9	1894.75	71581.8	1092.37	70600.1	1121.34	76047.8	1070.5	69380	142.092	83764.8	617.649	78311	739.134	58175.4	2074.06	70361.5	1452.48	77574.2	1068.98
88.1922	89950.7	2199.86	78638.9	1362.21	89950.7	2199.86	79164.9	2469.43	84214	2001.83	68101	1794.7	57396.2	2046.9	73611.1	1796.03	67366.8	1847.62	71419.4	1049.13	70624.8	1108.12	75826.5	1009.28	68951	69.8472	84179.9	578.393	78459.8	733.575	57950.8	2021.15	69745.8	1415.47	77187.8	985.359
88.4913	89539	2189.71	78083.3	1399.67	89539	2189.71	78758.8	2514.24	83215.2	1989.48	67699.6	1765.47	56481.3	2110.13	73016.3	1724.77	67430.6	1801.85	71577.2	1013.69	70293.4	1095.13	75982.5	943.587	69183.5	10.4782	83449.6	516.366	78271.5	757.511	57385.5	1964.91	69269.1	1379.73	77355.5	916.644
88.7904	89080.5	2186.4	77326.7	1447.32	89080.5	2186.4	78025.1	2567.56	82738.5	1984.25	66599.6	1744.29	56161.4	2123.74	72624.6	1642.13	67007.7	1763.92	70839.3	981.847	69590.3	1081.33	75253.8	883.343	69266.7	-30.0158	83179.3	442.816	78215.9	802.947	57285.1	1909.95	68834.8	1352.69	76821.8	870.732
89.0895	88447.4	2184.16	77060.5	1493.51	88447.4	2184.16	77065.1	2624.4	81894.4	1991.79	66844	1738.1	55244.6	2095.37	71772.9	1555.46	66362.5	1736.32	70704.7	948.692	69442.6	1061.84	75328.7	832.956	69171.8	-40.3012	83386.8	367.676	77483.3	859.264	55920.8	1853.72	68567.8	1346.71	76813.4	848.079
89.3885	87140.1	2179.62	76712.7	1525.77	87140.1	2179.62	76051	2682.32	82093.5	2020.04	66466.7	1750.75	55054.7	2039.06	71840	1476.1	65630.8	1716.78	70514.3	910.238	69146.2	1031.39	74891.2	794.116	69447.3	-18.7019	83229	295.858	77386.6	918.554	55640.6	1790.43	68332.3	1374.53	76501.9	843.23
89.6876	87221.9	2173.82	76157.7	1532.81	87221.9	2173.82	75517.9	2740.98	81272.8	2072.37	65658.2	1779.15	54287.4	1969.54	71244.7	1418.76	65239.1	1701.2	70259.3	864.801	68857.3	989.059	74628.9	768.514	69505	30.8786	83676.7	223.168	77118.4	978.631	54978.1	1716.93	68216.9	1442.19	75994.9	848.873
89.9867	86606.9	2171.57	74967.2	1507.62	86606.9	2171.57	75145.1	2798.77	80655.3	2141.36	64906.6	1812.88	53582	1898.93	71266.6	1396.94	64908.4	1688.22	69884.8	814.055	68389.2	940.957	75232.9	757.898	69394.7	91.1852	83491.8	136.454	77225.1	1042.4	54969.6	1636.12	67555.6	1543.79	76115.4	858.952
90.2857	85396.1	2178.81	74729	1451.01	85396.1	2178.81	73782.3	2850.01	79433	2208.81	64113	1838.87	52958.9	1835.55	70932.7	1416.98	64316.2	1681.76	69961.3	763.298	68239.6	898.921	74398.1	762.189	69045.4	156.919	82875.1	17.4392	76406.5	1114.15	54147.3	1556.14	66991.2	1662.47	76001.6	869.535
90.5848	85180.5	2198.63	74265.2	1372.87	85180.5	2198.63	72582.5	2886.26	79226.4	2252.73	63910.3	1847.79	53417	1783.33	70068.2	1474.59	63732.5	1689.99	69688.4	720.893	68211.4	875.534	73989.8	778.171	69345.3	216.88	82436.5	-136.757	76231.2	1195.34	53835.4	1486.19	66255.7	1777.24	75363.5	878.54
90.8839	84955.2	2228.34	74258.9	1288.25	84955.2	2228.34	72097.4	2901.92	78185.9	2257.15	63147	1837.64	52156.5	1741.59	70202.7	1556.06	63506	1721.12	69347.2	696.802	68263.4	877.82	74353.8	800.227	68943.9	263.329	82916.2	-290.296	76181.5	1281.81	53428.8	1432.45	65468.2	1871.15	75269.9	885.787
91.1829	83866.4	2259.38	73772.2	1210.08	83866.4	2259.38	71223.9	2899.97	77527.4	2219.76	62839	1813.62	51403.2	1706.08	69205.1	1642.85	62998.7	1777.77	69666.7	700.13	67830	903.234	73908.4	822.445	68975.6	293.845	83911.4	-390.409	75541.4	1363.82	53431.3	1395.92	65263.9	1935.5	74869.3	893.166
91.482	82676	2280.83	73007.7	1143.88	82676	2280.83	69856.9	2893.11	76525.4	2153.87	61795.6	1786.49	51354.3	1671.47	68726.6	1717.29	62556.6	1852.87	69285.1	736.069	67087.2	940.639	73418.1	840.736	68891	311.517	84105.3	-381.326	74783.3	1428.55	52551.3	1373.18	64519.5	1968.57	74824.8	903.702
91.7811	82499.6	2284.84	72868.9	1088.32	82499.6	2284.84	69702.8	2898.09	76441.9	2084.5	61742.5	1770.97	51125	1634.06	68203.5	1767.01	61946.2	1929.79	69039.5	803.008	67304.3	975.747	73403.3	853.911	68595.5	323.484	84342.9	-229.448	74899.4	1464.69	52241.7	1359.02	64025.4	1971.92	74923.9	919.341
92.0801	81743.2	2270.62	72591.8	1041.3	81743.2	2270.62	68768.2	2926.3	76208.1	2039.87	60635.2	1783.48	50054	1593.04	67791.4	1787.67	61048.7	1988.53	68995.1	891.628	66735.2	997.869	73075.7	863.592	68665.9	338.044	84484.3	61.932	73815.3	1467.19	51853.2	1349.53	63078.7	1948.51	74228.2	939.165
92.3792	81290.2	2245.03	72004.2	1007.24	81290.2	2245.03	68338.6	2976.61	75040.7	2041.68	61078.3	1837.01	49803	1549.86	66902.4	1783.78	60253.6	2015.43	68940.2	987.228	66323.2	1004.19	73059.7	873.447	68690.8	360.995	84135.6	419.479	73473.3	1440.32	51564.1	1343.52	62497.9	1903.6	73776.3	959.946
92.6783	80133.1	2219.58	71576.1	1000.3	80133.1	2219.58	66651.7	3035.88	74897.8	2096.84	60187.2	1934.31	49527.1	1506.4	66502.4	1767.43	59748.4	2011.64	67773.7	1074.91	66109.2	999.935	72662.8	887.849	68848	392.859	83560.2	816.017	73472.2	1397.15	51133.9	1341.53	62132.9	1846.29	73744.7	978.406
92.9774	79739.6	2205.51	71568	1040.31	79739.6	2205.51	65832.4	3086.9	74214.3	2194.01	59580	2063.67	49247	1463.1	65907.4	1754	59051.5	1994.31	67543.8	1145.06	66020.3	994.839	72117.2	910.296	68192.1	429.198	83363.5	1199.44	72985.1	1355.33	50808.4	1343.62	61724.3	1788.4	73671.3	993.21
93.2764	79525.4	2208.42	71403.5	1141.45	79525.4	2208.42	64407.6	3118.1	74017.6	2307	58542.9	2201.34	48494.8	1418.52	66276	1755.96	59037.9	1988.79	68000.6	1195.96	65642.8	998.295	72528.8	941.582	67920.6	463.963	82669.7	1529.52	72510.6	1331.02	50265.6	1347.64	61342.6	1740.76	73208.7	1005.12
93.5755	79001.9	2225.25	70884.4	1299.04	79001.9	2225.25	64470.8	3128.38	72280.8	2404.67	57950.4	2320.5	48404	1370.93	65061.6	1777.46	58331.8	2015.54	66973.6	1232.3	65475.1	1015.26	72071	978.855	68149.8	493.559	81438.8	1786.27	72346.7	1333.31	49980.7	1349.63	60521	1709.55	72646.1	1015.91
93.8746	77707.4	2245.7	70992.4	1482.97	77707.4	2245.7	63358	3124.69	71178.6	2464.02	56833.2	2402.1	47352.1	1320.7	64682.6	1813.71	57905.4	2079.44	66803.4	1261.38	65035.5	1044.54	71511.5	1016.32	67989.7	518.475	81217.9	1971.52	72395.4	1361.57	49585.7	1345.8	60230.7	1694.95	72886	1027.28
94.1736	76908.7	2258.19	69656.6	1645.83	76908.7	2258.19	61758.3	3116.36	70848.6	2479.53	56176.1	2441.48	47661.5	1271.16	63973.6	1855.43	57319.8	2167.92	66382.8	1289.91	64830.9	1080.08	71125.3	1047.93	67670.4	541.667	80340.7	2105.04	71235.8	1406.87	48841	1334.77	59758.5	1692.48	72047.4	1040.16
94.4727	76544.3	2256.87	68234.4	1743.9	76544.3	2256.87	61196.8	3110.9	70724.7	2463.09	55499.2	2448.32	47433.9	1226.71	63247.6	1895.25	56068.5	2258.88	66109.3	1322.55	64487.2	1114.1	71083	1070.56	67608.8	565.788	79985.5	2216.16	71213.3	1456.54	48808.9	1318.5	59281.5	1695.52	72468.7	1054.43
94.7718	76027.6	2244.71	67141.6	1759.54	76027.6	2244.71	60751.1	3112.99	69354.8	2435.34	54739.2	2440.52	46654.2	1189.53	63297.8	1931.36	55155.9	2333.19	65865.9	1361.87	63838.3	1140.85	70691.1	1085.5	67336.4	591.641	79239.9	2333.47	70506.1	1499.81	48467.6	1301.12	58638.2	1697.84	71487.3	1069.13

## Sheet: Fig.3 
Fig3A TphC + LIG 1							Fig3B TphC + LIG 4							Fig3C TphC + LIG 10
DH	INJV	Xt	Mt	XMt	NDH		DH	INJV	Xt	Mt	XMt	NDH		DH	INJV	Xt	Mt	XMt	NDH
0.02345	0.5	0	0.1	0.02462	46.8959		0.01823	0.5	0	0.1	0.02462	36.4623		-0.00049044	0.5	0	0.5	0.02462	--
0.0181	2.5	0.00246	0.09975	0.14865	7.24128		0.03231	2.5	0.00246	0.09975	0.14865	12.9249		-0.03394	2.5	0.01228	0.49877	0.14865	-2.71498
-0.01295	2.5	0.01465	0.09854	0.2742	-5.1793		-0.02133	2.5	0.01465	0.09854	0.2742	-8.53028		-0.07728	2.5	0.07324	0.49268	0.2742	-6.18221
-0.04254	2.5	0.02669	0.09733	0.40125	-17.016		-0.02405	2.5	0.02669	0.09733	0.40125	-9.61991		-0.07806	2.5	0.13344	0.48665	0.40125	-6.24514
-0.01805	2.5	0.03858	0.09614	0.52982	-7.21886		-0.01752	2.5	0.03858	0.09614	0.52982	-7.00718		-0.10054	2.5	0.19288	0.4807	0.52982	-8.04349
-0.04811	2.5	0.05031	0.09497	0.65989	-19.2425		-0.01722	2.5	0.05031	0.09497	0.65989	-6.88736		-0.08967	2.5	0.25157	0.47483	0.65989	-7.17337
-0.06006	2.5	0.0619	0.0938	0.79148	-24.024		-0.02915	2.5	0.0619	0.0938	0.79148	-11.6616		-0.0957	2.5	0.3095	0.46902	0.79148	-7.65606
-0.03806	2.5	0.07334	0.09266	0.92459	-15.2233		-0.02022	2.5	0.07334	0.09266	0.92459	-8.08713		-0.14477	2.5	0.36668	0.46328	0.92459	-11.5814
-0.04208	2.5	0.08462	0.09152	1.0592	-16.8324		-0.06352	2.5	0.08462	0.09152	1.0592	-25.4071		-0.14833	2.5	0.4231	0.45761	1.0592	-11.8667
-0.03676	2.5	0.09575	0.0904	1.19533	-14.7035		-0.03505	2.5	0.09575	0.0904	1.19533	-14.0219		-0.13683	2.5	0.47876	0.452	1.19533	-10.9462
-0.02979	2.5	0.10673	0.08929	1.33297	-11.9168		-0.03176	2.5	0.10673	0.08929	1.33297	-12.7027		-0.17031	2.5	0.53367	0.44646	1.33297	-13.6252
-0.05914	2.5	0.11756	0.0882	1.47212	-23.6571		-0.01874	2.5	0.11756	0.0882	1.47212	-7.49758		-0.16195	2.5	0.58782	0.44099	1.47212	-12.9561
-0.02948	2.5	0.12824	0.08711	1.61278	-11.7927		-0.0479	2.5	0.12824	0.08711	1.61278	-19.1611		-0.22045	2.5	0.64122	0.43557	1.61278	-17.6359
-0.04062	2.5	0.13877	0.08604	1.75496	-16.2488		-0.0319	2.5	0.13877	0.08604	1.75496	-12.7589		-0.23661	2.5	0.69385	0.43022	1.75496	-18.9285
-0.05703	2.5	0.14915	0.08499	1.89865	-22.8106		-0.01936	2.5	0.14915	0.08499	1.89865	-7.74487		-0.21956	2.5	0.74574	0.42493	1.89865	-17.565
-0.03016	2.5	0.15937	0.08394	2.04385	-12.0659		-0.01512	2.5	0.15937	0.08394	2.04385	-6.04926		-0.25437	2.5	0.79686	0.4197	2.04385	-20.3493
	--	0.16945	0.08291	--				--	0.16945	0.08291	--				--	0.84724	0.41453	--

## Sheet: Sup Fig. 3
Fig S3A TphC + LIG 7									Fig S3B TphC + LIG 2									Fig S3C TphC + LIG 22
DH	INJV	Xt	Mt	XMt	NDH	Fit	DY		DH	INJV	Xt	Mt	XMt	NDH	Fit	DY		DH	INJV	Xt	Mt	XMt	NDH	Fit	DY
-8.47678	0.5	0	0.5	0.02462	--	-4519.35	--		-9.40355	0.5	0	0.5	0.02462	--	-5039.06	--		-7.46029	0.5	0	1	0.02462	--	-2039.67	--
-55.3803	2.5	0.01228	0.49877	0.14865	-4424.41	-4413.88	-10.5247		-61.6878	2.5	0.01228	0.49877	0.14865	-4927.76	-4920.44	-7.31509		-48.173	2.5	0.02456	0.99754	0.14865	-1957.67	-1960.64	2.96873
-52.7864	2.5	0.07324	0.49268	0.2742	-4214.56	-4213.86	-0.6944		-58.7229	2.5	0.07324	0.49268	0.2742	-4687.25	-4688.08	0.82821		-45.0702	2.5	0.14648	0.98535	0.2742	-1829.83	-1828.1	-1.73253
-49.3787	2.5	0.13344	0.48665	0.40125	-3939.25	-3977.74	38.4855		-54.7647	2.5	0.13344	0.48665	0.40125	-4372.39	-4401.82	29.4237		-41.4399	2.5	0.26688	0.97331	0.40125	-1686.09	-1695.6	9.51392
-46.87	2.5	0.19288	0.4807	0.52982	-3738.64	-3704.25	-34.3901		-51.3878	2.5	0.19288	0.4807	0.52982	-4101.03	-4057.21	-43.8197		-38.8213	2.5	0.38576	0.96141	0.52982	-1580.86	-1565	-15.8528
-42.5368	2.5	0.25157	0.47483	0.65989	-3392.15	-3395.88	3.72375		-45.677	2.5	0.25157	0.47483	0.65989	-3646.08	-3657.1	11.0259		-35.3095	2.5	0.50314	0.94965	0.65989	-1439.8	-1438.05	-1.75329
-38.17	2.5	0.3095	0.46902	0.79148	-3043.12	-3060.03	16.9162		-39.9902	2.5	0.3095	0.46902	0.79148	-3190.28	-3215.28	24.9961		-32.2173	2.5	0.619	0.93804	0.79148	-1312.88	-1316.25	3.3674
-34.3213	2.5	0.36668	0.46328	0.92459	-2737.17	-2709.16	-28.0141		-34.7749	2.5	0.36668	0.46328	0.92459	-2772.08	-2756.5	-15.5872		-29.7345	2.5	0.73336	0.92656	0.92459	-1211.92	-1200.81	-11.1117
-29.3908	2.5	0.4231	0.45761	1.0592	-2341.26	-2358.94	17.6791		-28.8465	2.5	0.4231	0.45761	1.0592	-2295.07	-2310.89	15.8159		-26.5648	2.5	0.8462	0.91521	1.0592	-1080.04	-1092.6	12.5602
-25.505	2.5	0.47876	0.452	1.19533	-2032.03	-2025.07	-6.95648		-24.089	2.5	0.47876	0.452	1.19533	-1914.45	-1904.87	-9.58417		-24.1802	2.5	0.95752	0.904	1.19533	-985.658	-992.151	6.49386
-21.616	2.5	0.53367	0.44646	1.33297	-1719.31	-1719.98	0.67475		-19.7513	2.5	0.53367	0.44646	1.33297	-1571.85	-1554.34	-17.5179		-22.4209	2.5	1.06734	0.89292	1.33297	-914.133	-899.667	-14.4661
-18.1392	2.5	0.58782	0.44099	1.47212	-1438.9	-1450.99	12.0888		-15.9243	2.5	0.58782	0.44099	1.47212	-1261.18	-1263.61	2.43037		-19.9185	2.5	1.17564	0.88197	1.47212	-795.726	-815.107	19.3804
-15.502	2.5	0.64122	0.43557	1.61278	-1230.33	-1220.27	-10.0546		-13.3042	2.5	0.64122	0.43557	1.61278	-1048.79	-1028.68	-20.1091		-18.4733	2.5	1.28243	0.87115	1.61278	-733.072	-738.223	5.15087
-12.9684	2.5	0.69385	0.43022	1.75496	-1027.77	-1026.21	-1.55808		-10.9278	2.5	0.69385	0.43022	1.75496	-825.741	-841.518	15.7772		-16.7184	2.5	1.38771	0.86044	1.75496	-669.764	-668.624	-1.14024
-10.8891	2.5	0.74574	0.42493	1.89865	-859.642	-864.956	5.31423		-9.09895	2.5	0.74574	0.42493	1.89865	-677.285	-693.177	15.8919		-15.1946	2.5	1.49148	0.84986	1.89865	-608.057	-605.825	-2.23144
-9.3469	2.5	0.79686	0.4197	2.04385	-734.379	-731.818	-2.56092		-7.78691	2.5	0.79686	0.4197	2.04385	-566.949	-575.497	8.54807		-14.0544	2.5	1.59373	0.8394	2.04385	-562.365	-549.293	-13.0729
	--	0.84724	0.41453	--						--	0.84724	0.41453	--						--	1.69447	0.82906	--

## Sheet: Sup Fig. 5 
Fig S5 TphC + LIG 1									Fig S5 TphC + LIG 21							Fig S5 TphC_presat 21 + LIG 1
DH	INJV	Xt	Mt	XMt	NDH	DY	Fit		DH	INJV	Xt	Mt	XMt	NDH		DH	INJV	Xt	Mt	XMt	NDH
-3.5045	0.5	0	0.1	0.02462	--	--	-9308.59		-0.55757	0.5	0	0.1	0.02462	--		-0.23448	0.5	0	0.1	0.02462	--
-24.6343	2.5	0.00246	0.09975	0.14865	-9386.63	-87.0178	-9299.61		-4.00237	2.5	0.00246	0.09975	0.14865	-1589.34		-0.84905	2.5	0.00246	0.09975	0.14865	-94.4102
-24.3621	2.5	0.01465	0.09854	0.2742	-9252.84	26.1469	-9278.98		-3.8994	2.5	0.01465	0.09854	0.2742	-1392.94		-0.58059	2.5	0.01465	0.09854	0.2742	23.2008
-23.9602	2.5	0.02669	0.09733	0.40125	-9168.62	77.8363	-9246.45		-3.87967	2.5	0.02669	0.09733	0.40125	-1194.71		-0.65151	2.5	0.02669	0.09733	0.40125	-24.2113
-24.1665	2.5	0.03858	0.09614	0.52982	-9293.41	-100.822	-9192.58		-3.86268	2.5	0.03858	0.09614	0.52982	-1193.48		-0.53846	2.5	0.03858	0.09614	0.52982	44.5998
-23.4937	2.5	0.05031	0.09497	0.65989	-9061.98	32.7237	-9094.7		-3.83228	2.5	0.05031	0.09497	0.65989	-1282.55		-0.36012	2.5	0.05031	0.09497	0.65989	104.06
-22.7064	2.5	0.0619	0.0938	0.79148	-8762.21	125.692	-8887.9		-3.93383	2.5	0.0619	0.0938	0.79148	-1410.86		-0.43766	2.5	0.0619	0.0938	0.79148	56.8368
-21.8739	2.5	0.07334	0.09266	0.92459	-8436.98	-95.306	-8341.68		-3.87196	2.5	0.07334	0.09266	0.92459	-1365.71		-0.36074	2.5	0.07334	0.09266	0.92459	101.007
-17.2968	2.5	0.08462	0.09152	1.0592	-6584.4	29.5895	-6613.99		-3.90298	2.5	0.08462	0.09152	1.0592	-1395.83		-0.36109	2.5	0.08462	0.09152	1.0592	100.893
-8.93132	2.5	0.09575	0.0904	1.19533	-3263.49	-20.5584	-3242.93		-3.82186	2.5	0.09575	0.0904	1.19533	-1371.25		-0.40194	2.5	0.09575	0.0904	1.19533	29.0425
-3.54266	2.5	0.10673	0.08929	1.33297	-1125.58	20.1911	-1145.77		-3.91669	2.5	0.10673	0.08929	1.33297	-1416.95		-0.32118	2.5	0.10673	0.08929	1.33297	124.952
-1.83755	2.5	0.11756	0.0882	1.47212	-449.395	34.3847	-483.779		-3.86015	2.5	0.11756	0.0882	1.47212	-1396.32		-0.35609	2.5	0.11756	0.0882	1.47212	97.5091
-1.36577	2.5	0.12824	0.08711	1.61278	-255.139	-2.83166	-252.307		-3.86485	2.5	0.12824	0.08711	1.61278	-1402.26		-0.33547	2.5	0.12824	0.08711	1.61278	111.262
-1.2374	2.5	0.13877	0.08604	1.75496	-183.52	-33.059	-150.461		-4.01262	2.5	0.13877	0.08604	1.75496	-1460.96		-0.43188	2.5	0.13877	0.08604	1.75496	65.1712
-1.11409	2.5	0.14915	0.08499	1.89865	-145.829	-48.3608	-97.4681		-3.93512	2.5	0.14915	0.08499	1.89865	-1403.24		-0.42397	2.5	0.14915	0.08499	1.89865	72.2449
-1.09146	2.5	0.15937	0.08394	2.04385	-133.262	-66.8144	-66.4472		-3.90523	2.5	0.15937	0.08394	2.04385	-1398.06		-0.45981	2.5	0.15937	0.08394	2.04385	-8.63309
	--	0.16945	0.08291	--						--	0.16945	0.08291	--				--	0.16945	0.08291	--

## Sheet: Sup Fig. 9
		Area values from HPLC (mAU*min)
				Ligand number
				1 (TPA)	2	4	7	10	21	22
		0 mins	Rep 1	3100	1110	2903	2065	2430	2627	2942
			Rep 2	3190	1242	2843	2354	2300	2401	3119
			Rep 3	3200	1163	2822	2215	2878	2472	2843
		60 mins	Rep 1	2568	1227	2801	2144	2564	2490	2963
			Rep 2	2631	1124	2939	2542	2695	2446	2895
			Rep 3	2512	1178	3097	2100	2733	2567	2769
		Conversion to ligand concentration (in uM)
				1 (TPA)	2	4	7	10	21	22
		0 mins	Rep 1	1003.1	905.077	1099.77	912.788	1355.98	1129.72	960.345
			Rep 2	1032.17	1021.63	1076.97	1040.66	1285.56	1030.6	1021.38
			Rep 3	1035.41	951.876	1068.99	979.159	1598.67	1061.74	926.207
		60 mins	Rep 1	831.205	1008.39	1061	947.743	1428.57	1069.63	967.586
			Rep 2	851.561	917.439	1113.45	1123.85	1499.53	1050.33	944.138
			Rep 3	813.111	965.121	1173.51	928.274	1520.12	1103.4	900.69
		Conversion to substrate percentage in supernatant relative to initial concentration
		Average concentration at time 0 mins of each ligand (uM)
				1 (TPA)	2	4	7	10	21	22
		0 mins	Rep 1	1023.56	959.529	1081.91	977.537	1413.4	1074.02	969.31
		Calculation of relative percentage of substrate concentration in supernatant at time 0 mins
				1 (TPA)	2	4	7	10	21	22
		0 mins	Rep 1	98.0008	94.3252	101.651	93.3763	95.9374	105.186	99.0751
			Rep 2	100.842	106.472	99.5433	106.458	90.9549	95.9571	105.372
			Rep 3	101.157	99.2025	98.8056	100.166	113.108	98.8566	95.5532
		Relative percentage to starting concentration of substrate in supernatant at time 60 mins
				1 (TPA)	2	4	7	10	21	22
		60 mins	Rep 1	82.864	111.415	96.4749	103.83	105.353	94.6812	100.754
			Rep 2	82.5016	89.8012	103.388	107.994	116.645	101.915	92.4375
			Rep 3	78.5307	101.391	109.778	94.8032	95.0866	103.924	97.245

## Sheet: Sup Fig. 10
Temp	T155A (1) No Lig	T155A(2) No Lig	T155A(3) No Lig	T242A(1) No Lig	T242A(2) No Lig	T242(3) No Lig	V116P(1) No Lig	V116(2) No Lig	V116(3) No Lig	Mut x2 (1)	Mut x2 (2)	Mut x2 (3)	Temperature	T155A (1) Lig 1	T155A(2) Lig 1	T155A(3) Lig 1	T242A(1) Lig 1	T242A(2) Lig 1	T242(3) Lig 1	V116P(1) Lig 1	V116(2) Lig 1	V116(3) Lig 1	Mut x2 (1)	Mut x2 (2)	Mut x2 (3)	Temp	T155A (1) Lig 2	T155A(2) Lig 2	T155A(3) Lig 2	T242A(1) Lig 2	T242A(2) Lig 2	T242(3) Lig 2	V116P(1) Lig 2	V116(2) Lig 2	V116(3) Lig 2	Mut x2 (1)	Mut x2 (2)	Mut x2 (3)		Temp	T155A (1) Lig 4	T155A(2) Lig 4	T155A(3) Lig 4	T242A(1) Lig 4	T242A(2) Lig 4	T242(3) Lig 4	V116P(1) Lig 4	V116(2) Lig 4	V116(3) Lig 4
20.0044	564.668	1056.67	1208.82	-406.102	-419.414	-319.272	3185.3	3218.2	3166.85	-34.6683	-171.929	159.561	20.0053	554.894	1133.78	454.763	-86.4151	-202.823	-341.872	1742.23	1527.82	2069.4	-520.671	299.488	256.23	20.0044	1224.22	1944.04	739.945	196.141	-202.792	-632.741	3852.41	273.539	2180.92	43.8652	-110.388	169.903		20.0044	1232.49	768.821	812.176	-331.029	-873.289	-496.239	4676.67	3940.44	3618.98
20.9965	494.947	913.679	1075.98	-391.649	-419.477	-330.816	2725.2	2729.74	2689.14	-41.382	-195.742	115.709	20.9974	501.797	1062.49	406.608	-91.0713	-195.717	-324.026	1745.81	1525	2059.21	-502.5	266.948	208.29	20.9965	1110	1749.36	626.255	177.545	-203.466	-623.156	3614.26	280.7	2013.79	28.1569	-144.507	105.182		20.9965	1158.02	701.854	737.635	-339.274	-811.726	-474.719	4416.16	3945.98	3445.18
21.9886	420.938	768.641	934.62	-382.232	-422.906	-347.104	2243.55	2226.23	2180.06	-54.4181	-220.497	72.5649	21.9894	433.858	973.778	359.187	-95.5634	-190.632	-304.086	1724.6	1490.47	1987.06	-490.251	227.757	163.522	21.9886	989.987	1552.26	499.91	155.446	-207.938	-622.441	3365.03	235.478	1795.01	10.5828	-183.142	39.4638		21.9886	1056.47	625.606	644.349	-345.683	-751.786	-451.243	4131.46	3829.33	3211.71
22.9806	344.952	622.176	785.299	-374.378	-426.008	-367.176	1760.38	1735.58	1679.18	-72.8297	-245.139	32.2923	22.9815	350.119	866.386	313.043	-101.114	-187.128	-281.491	1679.07	1426.16	1839.04	-474.584	182.639	124.304	22.9806	864.384	1354.21	362.569	130.229	-215.804	-631.888	3090.49	112.49	1533.42	-13.3128	-224.149	-47.1005		22.9806	924.987	539.669	532.534	-347.859	-693.236	-426.471	3858.06	3598.07	2946.82
23.9727	270.561	475.825	632.139	-363.347	-425.621	-390.391	1302.56	1289.06	1232.6	-93.8071	-268.903	-3.58652	23.9736	255.645	746.243	268.304	-109.451	-184.489	-257.42	1602.35	1339.89	1623.59	-445.697	135.255	82.2188	23.9727	736.026	1157.78	221.023	103.437	-225.74	-650.133	2817.18	-93.1733	1256.74	-45.4431	-264.366	-133.91		23.9727	772.877	447.527	409.719	-345.185	-636.055	-402.534	3640.82	3307.17	2701.02
24.9648	200.91	316.626	480.864	-345.279	-420.208	-408.38	892.038	907.728	871.686	-118.655	-292.373	-39.4739	24.9656	159.539	623.095	224.619	-122.151	-182.234	-234.627	1519.93	1241.44	1349.45	-397.434	85.5863	46.1325	24.9648	608.991	965.745	84.0782	76.8746	-236.264	-673.742	2495.7	-360.881	998.378	-82.3835	-303.454	-218.681		24.9648	616.974	354.976	286.688	-339	-579.804	-381.671	3508.81	3035.64	2529.74
25.9569	137.219	102.427	336.235	-318.972	-409.51	-418.982	536.126	593.118	599.295	-141.234	-322.836	-79.7318	25.9577	48.1978	505.828	181.338	-139.665	-180.371	-216.045	1453.39	1162.69	1072.65	-329.727	35.9507	12.632	25.9569	486.629	780.253	-41.5194	51.7248	-246.319	-698.179	2141.09	-646.536	782.708	-123.018	-345.57	-300.332		25.9569	473.526	267.728	153.464	-331.591	-522.972	-364.476	3454.32	2853.95	2432.2
26.949	78.254	-103.079	200.438	-286.279	-393.498	-421.898	224.773	326.531	390.282	-157.53	-353.063	-120.287	26.9498	-59.7147	399.68	137.75	-168.221	-179.218	-203.035	1411.32	1111.13	813.818	-248.371	-2.34947	-22.2452	26.949	370.298	602.202	-153.59	28.298	-256.74	-718.61	1783	-892.716	617.335	-165.539	-380.105	-377.719		26.949	338.607	157.733	13.9368	-325.122	-463.141	-349.13	3430.57	2800.49	2382.34
27.941	21.0606	-299.819	72.8415	-251	-371.877	-418.027	-65.4167	75.3481	203.153	-167.801	-383.086	-164.72	27.9419	-144.231	306.556	93.1631	-197.935	-178.903	-194.454	1394.67	1085.47	580.73	-162.732	-31.2404	-61.8806	27.941	259.324	430.6	-254.489	6.47004	-265.213	-730.504	1454.23	-1046.75	494.482	-207.396	-408.179	-450.321		27.941	221.34	54.1743	-108.054	-319.722	-398.219	-332.353	3371.18	2874.5	2333.36
28.9331	-47.5381	-490.899	-49.3964	-217.131	-344.749	-409.176	-364.278	-198.577	-6.76123	-173.585	-412.495	-215.024	28.9339	-209.287	226.636	46.8769	-224.09	-178.779	-187.137	1399.69	1080.35	378.922	-82.8521	-55.527	-108.655	28.9331	151.653	262.01	-349.416	-13.7236	-270.504	-730.272	1177.15	-1081.36	397.036	-245.349	-432.121	-519.349		28.9331	125.678	-38.123	-215.828	-313.644	-327.938	-311.384	3221.26	3043.22	2243.08
29.9252	-126.556	-683.103	-197.767	-187.435	-314.333	-398.488	-702.299	-532.953	-280.337	-176.748	-441.033	-271.373	29.926	-263.146	159.07	-1.85984	-242.709	-177.142	-177.313	1420.55	1090.45	222.747	-17.2141	-81.1387	-163.847	29.9252	44.3423	90.2711	-454.372	-31.913	-271.252	-716.031	955.241	-1008.59	304.195	-276.165	-455.563	-588.436		29.9252	43.9803	-125.844	-313.294	-305.813	-254.348	-285.476	2962.59	3256.4	2095.42
30.9173	-211.102	-886.321	-360.365	-163.263	-290.063	-391.175	-1108.1	-962.962	-654.987	-178.674	-469.095	-332.938	30.9181	-316.032	101.08	-70.2429	-251.405	-171.597	-162.022	1450.88	1112	137.753	28.1171	-113.725	-227.738	30.9173	-66.4751	-104.232	-602.377	-49.1824	-266.583	-688.252	773.135	-878.383	193.74	-298.178	-483.646	-663.168		30.9173	-30.9831	-216.89	-404.15	-296.702	-180.727	-255.804	2624.88	3464.29	1905.04
31.9094	-301.999	-1111.94	-534.836	-147.115	-271.727	-394.589	-1608.82	-1521.98	-1168.18	-180.147	-497.807	-399.143	31.9101	-378.486	46.9011	-148.155	-249.885	-160.138	-139.939	1484.89	1142.12	152.191	49.0712	-158.038	-300.03	31.9094	-221.069	-368.526	-766.036	-68.0776	-257.105	-649.854	602.925	-762.298	41.8096	-313.177	-522.905	-749.587		31.9094	-105.998	-318.358	-492.439	-289.006	-109.708	-223.89	2305.1	3635.92	1705.15
32.9015	-402.045	-1370.85	-727.063	-134.68	-265.444	-417.316	-2231.66	-2242.85	-1859.22	-182.344	-528.967	-470.617	32.9022	-460.754	-11.882	-234.818	-240.036	-142.425	-114.236	1518.37	1177.9	281.785	42.4582	-218.018	-380.621	32.9015	-400.899	-670.201	-950.621	-86.2553	-245.92	-605.73	411.691	-731.913	-178.281	-327.548	-580.751	-852.631		32.9015	-188.835	-435.723	-583.622	-286.815	-42.0765	-189.877	2007.19	3772.46	1528.02
33.8935	-517.459	-1671.65	-941.733	-126.367	-276.516	-467.74	-3004.17	-3157.53	-2766.84	-188.325	-565.622	-549.339	33.8943	-572.704	-84.5912	-334.741	-225.408	-120.432	-88.5022	1549.78	1216.78	516.756	4.9853	-297.298	-470.407	33.8935	-611.509	-1016.89	-1159.26	-106.864	-239.356	-563.054	166.553	-843.956	-497.257	-351.743	-664.756	-975.371		33.8935	-289.18	-573.654	-685.315	-293.44	11.5507	-152.022	1763.68	3907.69	1390.01
34.8856	-657.665	-2019.94	-1182.69	-124.544	-308.544	-553.076	-3952.06	-4294.4	-3923.51	-203.722	-613.341	-638.106	34.8863	-724.214	-195.634	-455.077	-209.962	-101.635	-62.9025	1580.58	1257.66	818.957	-67.0422	-399.975	-571.703	34.8856	-864.423	-1412.37	-1392.32	-133.869	-242.385	-535.895	-163.383	-1137.93	-951.014	-398.116	-782.084	-1119.51		34.8856	-417.985	-737.803	-807.308	-309.053	62.7594	-107.859	1584.2	4094.09	1286.99
35.8777	-833.782	-2418.55	-1453.76	-134.334	-375.783	-679.653	-5095.03	-5673.72	-5349.52	-235.81	-681.3	-739.859	35.8784	-925.852	-363.907	-605.914	-196.475	-86.5647	-41.1686	1614.41	1301.59	1132.31	-177.501	-531.507	-688.262	35.8777	-1171.05	-1857.22	-1647.2	-171.816	-265.245	-520.001	-606.884	-1643.51	-1581.33	-478.267	-939.285	-1286.99		35.8777	-585.616	-936.422	-960.836	-330.116	110.012	-56.5439	1459.28	4386.05	1199
36.8698	-1056.7	-2868.23	-1759.27	-163.735	-478.676	-854.705	-6442.72	-7303.51	-7049.1	-291.745	-781.986	-857.647	36.8705	-1189.59	-582.53	-799.764	-185.511	-76.9889	-26.6165	1654.81	1350.66	1402.48	-330.323	-699.457	-825.372	36.8698	-1541	-2350.69	-1919.88	-226.017	-317.941	-522.335	-1190.58	-2390.19	-2435.46	-601.631	-1142.68	-1482.09		36.8698	-800.212	-1180.75	-1157.44	-352.811	149.571	-6.95473	1369.13	4742.87	1097.84
37.8619	-1335.55	-3368.01	-2103.33	-235.043	-624.484	-1089.29	-7992.82	-9178.32	-9009.58	-377.901	-929.439	-995.641	37.8625	-1529.02	-863.317	-1050.15	-175.558	-73.6439	-21.1598	1692.34	1398.09	1596.03	-530.116	-913.863	-990.509	37.8619	-1979.89	-2892.53	-2209.43	-302.945	-408.38	-551.732	-1938.11	-3411.85	-3562.91	-776.279	-1399.73	-1713.93		37.8619	-1067.68	-1483.8	-1407.96	-366.846	176.766	42.3294	1290.77	5071.52	951.78
38.8539	-1676.26	-3914.04	-2487.6	-357.154	-828.91	-1401.85	-9730.94	-11282.4	-11202	-501.873	-1137.6	-1161.09	38.8546	-1958.24	-1219.61	-1369.59	-164.17	-75.3579	-24.7555	1729.49	1443.58	1704.35	-783.708	-1187.43	-1194.72	38.8539	-2487.08	-3483.12	-2524.57	-410.539	-545.693	-637.72	-2867.57	-4743.58	-5007.85	-1011.66	-1721.72	-1999.19		38.8539	-1392.86	-1857.41	-1721.37	-370.534	187.721	84.1161	1200.54	5226.91	725.617
39.846	-2079.5	-4496.34	-2907.83	-547.182	-1115.35	-1822.54	-11629.6	-13593.9	-13580.5	-676.633	-1420.82	-1366.66	39.8467	-2489.14	-1663.36	-1767.15	-149.362	-79.5387	-35.7447	1762.46	1483.85	1751.56	-1102.57	-1536.36	-1454.48	39.846	-3053.15	-4120.22	-2887.17	-558.578	-741.142	-799.404	-3986.61	-6410.94	-6796.43	-1321.98	-2127.64	-2365.79		39.846	-1779.95	-2307.89	-2102.73	-369.547	180.593	110.518	1073.42	5056.43	378.008
40.8381	-2537.38	-5094.53	-3350.38	-828.305	-1516.79	-2399.08	-13642.1	-16082.5	-16074.6	-924.871	-1797.49	-1632.49	40.8387	-3126.52	-2199.33	-2245.33	-133.042	-83.2693	-52.1849	1782.75	1509.25	1770.31	-1506.04	-1982.68	-1793.78	40.8381	-3657.33	-4792.52	-3326.96	-760.014	-1011.12	-1056.46	-5285.26	-8414.34	-8919.92	-1729.34	-2648.87	-2858.29		40.8381	-2230.06	-2831.08	-2549.36	-376.361	155.522	114.038	881.835	4445.37	-139.388
41.8302	-3029.76	-5674.12	-3790.23	-1234.78	-2080.16	-3204.74	-15687.8	-18691.1	-18574.1	-1281.41	-2295.61	-1987.51	41.8308	-3861	-2817.68	-2795.83	-116.969	-84.8748	-73.9483	1781.97	1510.08	1777.61	-2025.13	-2558.43	-2246.61	41.8302	-4264.84	-5472.81	-3864.67	-1034.37	-1381.96	-1440.8	-6727.87	-10712.5	-11317	-2266.51	-3334.28	-3545.93		41.8302	-2735.92	-3408.43	-3046.24	-408.28	113.3	87.1641	596.396	3418.03	-877.973
42.8223	-3522.27	-6187.09	-4193.24	-1816.88	-2871.95	-4346.79	-17633.8	-21301.1	-20907.5	-1793.04	-2958.14	-2469.84	42.8229	-4661.61	-3486.74	-3394.78	-100.552	-85.7796	-104.89	1753.57	1479.4	1775.62	-2706.16	-3310.82	-2859.55	42.8223	-4826.25	-6116.13	-4491.37	-1413.4	-1896.26	-1994.95	-8247.2	-13209.9	-13861.1	-2979.37	-4255.79	-4532.68		42.8223	-3276.94	-4006.1	-3563.56	-486.354	53.6195	20.0846	188.951	1988.15	-1884.06
43.8143	-3969.24	-6580.81	-4525.14	-2641.46	-3980.67	-5969.17	-19282.2	-23696.1	-22830.1	-2516.5	-3846.07	-3126.49	43.815	-5472.11	-4150.27	-3999.95	-86.9138	-92.1844	-161.739	1693.31	1414.64	1753.87	-3612.29	-4306.49	-3693.98	43.8143	-5282.46	-6669.23	-5158.73	-1947.42	-2618.56	-2775.12	-9745.12	-15754.3	-16360.2	-3928.23	-5513.63	-5966.63		43.8143	-3818.81	-4579.03	-4059.98	-637.059	-26.2608	-109.691	-362.607	126.521	-3189.26
44.8064	-4324.45	-6818.25	-4768.48	-3783.94	-5510.36	-8238.52	-20379.1	-25552.7	-24038.6	-3515.49	-5038.49	-4012.05	44.807	-6218.08	-4734.41	-4554.25	-80.7243	-116.029	-266.469	1573.82	1304.05	1696.58	-4820.52	-5631.95	-4825.58	44.8064	-5579.28	-7094.39	-5794.53	-2708.64	-3635.29	-3851.77	-11102.2	-18146.9	-18574.2	-5185.8	-7238.27	-8042.03		44.8064	-4320.92	-5081.48	-4493.53	-897.629	-152.259	-345.881	-1069.35	-2157.7	-4803.24
45.7985	-4559.72	-6907.72	-4944.36	-5310.03	-7561.66	-11303.2	-20654.4	-26481.4	-24225.3	-4856.41	-6629.48	-5185.96	45.7991	-6828.96	-5168.66	-4999.16	-88.7764	-189.16	-443.463	1391.33	1143.72	1578.76	-6412.09	-7387.11	-6337.95	45.7985	-5691.91	-7403.45	-6343.54	-3788	-5043.06	-5304.58	-12195.1	-20163.7	-20246.7	-6829.66	-9582.88	-10983.8		45.7985	-4751.51	-5483.66	-4838.74	-1325.18	-329.845	-726.251	-1927.67	-4864.73	-6709.72
46.7906	-4687.64	-6933.52	-5131.46	-7250.04	-10202.2	-15224	-19887.2	-26120.7	-23161.1	-6600.87	-8721.09	-6706.26	46.7912	-7273.39	-5419.34	-5297.84	-120.904	-334.497	-734.762	1147.69	945.088	1384.27	-8456.12	-9669.13	-8306.38	46.7906	-5653.7	-7690.13	-6816.91	-5283.21	-6922.32	-7210.14	-12914.8	-21580.5	-21145	-8929.04	-12699	-15003		46.7906	-5106.51	-5791.1	-5105.41	-2008.52	-587.719	-1325.91	-2918.22	-7986.47	-8865.35
47.7827	-4779.37	-7072.46	-5471.45	-9574.51	-13434	-19892.4	-17977.5	-24252.8	-20778.2	-8791.26	-11409.6	-8617.09	47.7832	-7596.13	-5525.26	-5461.25	-209.744	-586.019	-1200.6	828.714	701.209	1099.45	-10988.8	-12544.9	-10769.3	47.7827	-5577.94	-8142.19	-7323.7	-7278.11	-9300.72	-9622.36	-13178.6	-22194.6	-21093.7	-11527.5	-16690.3	-20216.8		47.7827	-5425.37	-6059.83	-5352.5	-3079.22	-982.126	-2252.6	-4007.7	-11472.1	-11198.7
48.7747	-4966.78	-7581.44	-6150.65	-12181.9	-17167.5	-24972.4	-14994.4	-20894.5	-17215.7	-11426.4	-14760.5	-10927.3	48.7753	-7939.01	-5617.31	-5565.26	-384.184	-983.704	-1924.53	413.227	394.689	699.625	-13992	-16013.7	-13689.3	48.7747	-5659.45	-9017.15	-8062.42	-9814.2	-12118.8	-12547.7	-12932.2	-21842.9	-19998	-14623.6	-21546.6	-26539.2		48.7747	-5795.27	-6398.53	-5690.03	-4715.38	-1596.33	-3649.07	-5152.88	-15189	-13606.2
49.7668	-5420.63	-8747.2	-7352.83	-14905.2	-21211.9	-29904	-11180.8	-16322.5	-12804.7	-14427.5	-18766.8	-13580.1	49.7674	-8528.32	-5904.07	-5746.24	-672.359	-1572.93	-3012.9	-128.756	-5.27075	150.351	-17375.5	-19966	-16913.5	49.7668	-6146.96	-10573.5	-9264.95	-12855.4	-15214.9	-15918.3	-12145.3	-20422.3	-17856.2	-18150.3	-27071.8	-33570.1		49.7668	-6336.35	-6949.5	-6262.46	-7128.38	-2530.09	-5684.75	-6305.66	-18893.3	-15942.2
50.7589	-6304.39	-10800.9	-9186.5	-17535.5	-25281.4	-33989	-6909.34	-11019.5	-7997.46	-17603.5	-23294	-16421.4	50.7594	-9620.09	-6616.73	-6168.1	-1117.41	-2401.52	-4582.47	-838.379	-544.61	-591.078	-20964.9	-24149	-20148.1	50.7589	-7284.92	-12965	-11103.2	-16249.5	-18340.6	-19566	-10811	-17917.3	-14766.4	-21953.7	-32831.2	-40534.6		50.7589	-7165.07	-7846.68	-7210.24	-10523.7	-3875.24	-8530.5	-7417.07	-22223.7	-18005.2
51.751	-7712.37	-13812.6	-11601.5	-19849	-29014.5	-36543.1	-2603.38	-5561.22	-3267.39	-20631.6	-28025.3	-19178.5	51.7515	-11408.5	-7925.09	-6964.96	-1769.13	-3512.31	-6732.35	-1767.49	-1283.24	-1569.32	-24496.7	-28154.4	-22968.1	51.751	-9232.34	-16124	-13584.2	-19697.3	-21204.4	-23202.4	-8955.5	-14433.5	-10928.8	-25772.9	-38152.3	-46331		51.751	-8341.48	-9157.57	-8613.59	-15032.9	-5684.69	-12314.4	-8438.5	-24730.2	-19530.8
52.7431	-9609.19	-17594.6	-14323.2	-21625.5	-32000.5	-37063.2	1349.5	-487.224	985.529	-23077.2	-32438.3	-21472	52.7436	-13919.4	-9851.79	-8175.42	-2681.9	-4931.83	-9501.72	-2970	-2288.48	-2819.68	-27623.3	-31444.3	-24876.5	52.7431	-11976.4	-19677.8	-16470.5	-22753.1	-23525.4	-26415.5	-6655.77	-10216.7	-6635.99	-29230	-42205.8	-49726.3		52.7431	-9816.18	-10826.8	-10432.6	-20625.1	-7946.34	-17062.8	-9319.14	-25939.7	-20208.7
53.7351	-11791.1	-21651.1	-16841.6	-22654.9	-33816.9	-35349.9	4625.14	3792.28	4496.75	-24466.9	-35848.7	-22872.6	53.7356	-16925.1	-12217.3	-9692.46	-3911.04	-6657.74	-12823.2	-4481.36	-3621.61	-4352.57	-29935.3	-33426.5	-25410	53.7351	-15267.3	-22948.4	-19267.5	-24880.5	-25075.2	-28701.3	-4053.23	-5639.24	-2244.22	-31848.9	-44167.4	-49677.6		53.7351	-11400.4	-12645.2	-12467.8	-27023.2	-10570.6	-22638.7	-10000.7	-25454.1	-19736.5
54.7272	-13890	-25215.7	-18489.7	-22746	-34086.8	-31544.9	7061.34	6891.18	7063.51	-24406.9	-37539.9	-23001.7	54.7277	-19923.7	-14641.7	-11252.6	-5504.16	-8648.99	-16489.4	-6289	-5317.71	-6135.84	-31011.7	-33578.8	-24269.6	54.7272	-18606.3	-25072.5	-21308.1	-25572.8	-25692.2	-29544.1	-1348.83	-1143.19	1877.06	-33120	-43428.7	-45685		54.7272	-12780.8	-14267.4	-14367.4	-33658	-13394.2	-28695.4	-10413.6	-23060.9	-17903.8
55.7193	-15432.5	-27400.5	-18616.8	-21753.1	-32559.2	-26084.8	8735.74	9049.02	8822.5	-22711.7	-36958.6	-21649.5	55.7198	-22217	-16615.9	-12479.6	-7483.47	-10820.8	-20152	-8304.63	-7361.37	-8079.42	-30503	-31595.1	-21429.5	55.7193	-21315.2	-25234.3	-21933	-24509.7	-25277.5	-28543.2	1226.3	2847.26	5652.03	-32614.5	-39789.3	-38030.8		55.7193	-13588.5	-15287.2	-15695.3	-39696.5	-16197	-34666.5	-10479.3	-18826.9	-14680.2
56.7114	-15954.1	-27438.4	-16814	-19625.9	-29196.5	-19598	9730.91	10381.2	9894.47	-19489.4	-33909	-18861	56.7118	-23089	-17633.1	-12978.7	-9817.76	-13043.9	-23367.5	-10352.5	-9663.61	-10028.5	-28235.2	-27508.2	-17180.8	56.7114	-22691.6	-22945.8	-20720.1	-21688	-23791.2	-25553	3538.87	6643.8	8710.76	-30121.8	-33555.9	-27780.6		56.7114	-13507.9	-15354.5	-16050.9	-44163.5	-18727.1	-39808.4	-10123.1	-13139.6	-10270.2
57.7035	-15140.3	-24945.5	-13105.1	-16463.4	-24233.8	-12783.1	10178.7	11071.3	10425.8	-15137.8	-28659.4	-14951.7	57.7039	-22037.7	-17346.8	-12458.7	-12390.8	-15147	-25683.8	-12184.3	-12048.2	-11772.5	-24296.5	-21731.3	-12078.7	57.7035	-22214.2	-18263.4	-17673.6	-17458.7	-21266.8	-20779	5712.62	9477.99	10774.4	-25758	-25499.9	-16513.6		57.7035	-12387.4	-14294.3	-15199.9	-46142.7	-20728.2	-43305.5	-9294.96	-6670.23	-5107.12
58.6956	-12945.5	-20094.6	-8001.48	-12535.4	-18171.7	-6292.43	10220	11313.9	10561	-10246.1	-21901.2	-10433.8	58.696	-18970.8	-15700.1	-10837	-14982	-16922.7	-26744.4	-13521.8	-14257.4	-13073.3	-19063.1	-14984.6	-6805.41	58.6956	-19726.8	-11830.9	-13280.8	-12441.3	-17838.9	-14774.4	7179.9	11075.8	11900.4	-19984.7	-16676.1	-5876.49		58.6956	-10303.7	-12176.3	-13163.8	-45012.5	-21967.9	-44426.6	-7993.08	-256.346	220.211
59.6876	-9634.58	-13605	-2374.25	-8248.15	-11683.7	-637.424	9980.6	11277.8	10422.8	-5435.77	-14564.6	-5882.04	59.6881	-14269.5	-12968.9	-8283.97	-17277.7	-18143.5	-26373.8	-14117.4	-15984.9	-13711.1	-13134.2	-8120.93	-1996.27	59.6876	-15515.4	-4708.76	-8391.64	-7345.8	-13761.1	-8318.39	7972.27	11635.9	12256.4	-13514.5	-8161.49	2152.78		59.6876	-7546.05	-9300.97	-10222	-40637.3	-22265.6	-42701.9	-6279.1	5423.78	5257.96
60.6797	-5716.43	-6531.45	2151.57	-4053.2	-5463.28	2873.42	9564.81	11092.7	10108.9	-1205.74	-7563.81	-1788.22	60.6801	-8678.97	-9692.09	-5178.86	-18923.6	-18591.9	-24611.5	-13814.8	-16934.2	-13536.8	-7189.6	-1910.64	1519.89	60.6797	-10232.5	1493.4	-3957.67	-2777.33	-9386.88	-2213.01	8208	11449.8	12067.7	-7126.8	-806.202	6810.23		60.6797	-4523.97	-6102.99	-6822.98	-33443.8	-21521.4	-38070.4	-4275.45	9923.92	9430.5
61.6718	-1789.41	64.4415	5239.74	-337.626	-112.998	5384.03	9060.2	10851.7	9700.09	1577.52	-1573.63	1100.87	61.6722	-3066.11	-6510.78	-1991.64	-19609.6	-18104.4	-21686	-12591.6	-16889.6	-12512.7	-1820.3	2396.93	3729.43	61.6718	-4692.83	5586.15	-738.023	650.976	-5105.85	2037.32	8051.79	10821.4	11565.9	-1468.61	3572.05	9609.88		61.6718	-1638.28	-3016.93	-3442.16	-24342.3	-19741	-30943.3	-2143.33	12345.5	12255.3
62.6639	1286.03	3662.48	7154.46	2179.26	3321.28	7047.16	8543.8	10618.3	9266.24	3399.83	2169.81	2874.37	62.6643	1302.45	-3981.13	620.808	-19155	-16618.3	-17941.5	-10568.6	-15774.1	-10726.2	2048.22	5189.69	5146.66	62.6639	257.032	8311.66	485.07	2631.98	-1259.58	4914.61	7674.82	10008.8	10949.3	2374.82	6560.34	10939.1		62.6639	762.843	-362.643	-449.385	-14516.9	-17048.1	-22149.5	-48.8105	12731.4	13702.8
63.656	3346.46	6137.27	7954.52	4016.12	5807.84	8045.87	8080.93	10428.6	8864.27	4637.07	4597.2	4081.35	63.6563	3904.84	-2434.17	2257.47	-17561.5	-14203	-13751.7	-7981.91	-13673.1	-8368.47	4667.62	7032.43	5945.54	63.656	3336.38	9723.67	598.402	3963.23	1599.9	6841.07	7223.18	9191.82	10358.7	4961.98	8464.72	11325.1		63.656	2379.59	1214.22	1486.24	-5154.43	-13675.1	-12770.1	1868.82	11474	13990.1
64.648	4717.66	7649.85	7913.99	5262.54	7462.31	8589.82	7716.78	10286.5	8529.68	5437.64	6218.88	4843.81	64.6484	5691.98	-1922.68	3410.27	-15010	-11063.1	-9453.05	-5128.4	-10813.1	-5689.26	6509.3	8126.42	6335.5	64.648	5578.81	10131.5	7.7395	4804.59	3676.95	7985.22	6798.41	8463.16	9866.31	6736.09	9566.28	11245.5		64.648	3544.22	2191.44	2796.17	2310.36	-9929.1	-3905.9	3659.73	9184.75	13475.1
65.6401	5474.8	8417.18	7367.96	6038.4	8472.59	8856.91	7467.64	10163.3	8270.16	5946.87	7254.84	5296.12	65.6405	6775.8	-2249.62	4131.25	-11808.4	-7508.5	-5315.25	-2302.21	-7507.37	-2943.19	7723.56	8702.4	6494.39	65.6401	7041.51	9925.02	-1065.11	5321.21	5156.67	8577.69	6450.8	7838.76	9479.92	7884.93	10145.6	11023.4		65.6401	4327.34	2830.64	3724.12	7358.43	-6141.64	3089.82	5209.78	6545.5	12527.9
66.6322	5744.15	8691.2	6587.91	6471.2	9026.73	8963.93	7320.35	10008.2	8068.96	6271.25	7905.29	5549	66.6325	7334.99	-3044.32	4519.86	-8315.9	-3898.76	-1541.49	257.826	-4088.86	-347.39	8475.67	8953.3	6538.12	66.6322	7875.27	9430.84	-2132.61	5640.47	6134.04	8827.31	6185.03	7283.11	9160.17	8597.22	10418.5	10813.3		66.6322	4810.75	3201.83	4357.93	10623.5	-2614.55	7912.99	6375.54	4180.43	11430.2
67.6243	5637.78	8675.04	5727.29	6665.86	9274.1	8969.1	7241.9	9772.74	7898.26	6472	8316.04	5678.02	67.6246	7538.44	-3853.87	4671.33	-4870.33	-576.455	1355.48	2199.93	-852.554	1910.23	8904.09	9010.46	6524.33	67.6243	8246.57	8845.64	-2531.94	5841.42	6726.08	8881.07	5974.7	6743.79	8847.62	9019.13	10520.8	10648.1		67.6243	5060.15	3363.97	4777.29	12289.9	341.656	10970.7	7176.59	2732.72	10333.8
68.6164	5226.66	8494.91	4833.27	6697.69	9318.84	8893.86	7194.05	9436.12	7734.74	6577.75	8578.5	5729.27	68.6167	7510.13	-4235.28	4648.29	-1737.77	1743.66	3484.26	3405.11	1860.68	3586.88	9109.5	8952.27	6473.7	68.6164	8294.71	8241.32	-2030.47	5965.1	7044.5	8824.6	5779.28	6183.58	8488.74	9247.15	10526.2	10503.7		68.6164	5122.25	3356.09	5040.59	12736.3	2334.26	12490.4	7652.54	2217.82	9274.82
69.6084	4551.12	8211.79	3895	6618.57	9230.09	8746.34	7145.05	9017.11	7568.87	6602	8745.6	5730.41	69.6087	7328.09	-3845.72	4476.14	632.794	3419.9	5094.6	4250.5	3709.61	4878.33	9161.45	8824.44	6391.79	69.6084	8121.16	7608.36	-637.378	6030.91	7182.89	8702.36	5557.01	5599.33	8051.7	9340.75	10472.9	10348.1		69.6084	5034.22	3201.48	5187.24	12409.3	3786.65	12886.4	7853.01	2672.44	8222.35
70.6005	3652.74	7847.07	2897.19	6465.23	9054.34	8535.15	7074.27	8562.45	7404.36	6555.71	8847.91	5699.26	70.6008	7039.28	-2522.97	4153.77	2174.04	4536.98	6208.51	4765.93	5106.48	5792.74	9108.32	8656.12	6282.01	70.6005	7795.57	6903.5	847.485	6048.96	7213.37	8537.78	5271.47	5022.79	7528.88	9337.54	10383.4	10165.4		70.6005	4832.37	2916.95	5244.89	11714.2	4741.21	12613.5	7828.49	3952.87	7133.69
71.5926	2608.61	7405.07	1860.53	6264.63	8823.61	8272.25	6971.1	8118.66	7251.5	6452.28	8903.74	5647.5	71.5929	6674.88	-333.454	3670.49	3321.94	5175.11	6895.32	4994.71	6078.78	6363.78	8984.35	8467.46	6149.77	71.5926	7363.88	6085.48	2509.77	6026.28	7187.62	8344.62	4895.9	4507.94	6931.01	9262.8	10273.2	9956.71		71.5926	4554.33	2522.46	5234.52	10946.6	5285.93	12051.9	7622.98	5972.78	5997.95
72.5847	1551.37	6887.3	860.669	6036.26	8560.14	7970.64	6831.86	7704.84	7119.9	6307.33	8923.96	5581.59	72.585	6260.24	1777.72	3024.2	4127.86	5459.58	7253.75	4982.97	6690.4	6637.47	8813.65	8271.7	6002.04	72.5847	6852.48	5138.43	4182.87	5969	7139.15	8130.96	4421.66	4113.82	6280.55	9133.71	10153.8	9733.32		72.5847	4235.85	2048.32	5172.32	10273.9	5527.55	11452.2	7270.67	8174.41	4860.03
73.5768	663.195	6300.78	23.1485	5793.7	8279.85	7641.79	6657.16	7304.04	7014.52	6136.41	8913.76	5502.93	73.577	5819.11	3953.06	2238.17	4661.23	5518.32	7387.81	4776.45	7020.23	6661.27	8613.08	8075.97	5845.75	73.5768	6268.95	4088.84	5674.56	5882.95	7086.32	7900.64	3873.89	3890.66	5608.51	8961.44	10032.1	9507.54		73.5768	3906.32	1538.45	5069.91	9757.04	5568.88	10937.2	6797.57	10135.9	3822.4
74.5688	138.946	5662.25	-633.328	5546.73	7995.22	7295.53	6450.06	6878.23	6935.02	5952.84	8873.38	5408.95	74.5691	5374.02	5913.62	1373.99	4991.34	5452.63	7386.06	4422.18	7145.22	6477.77	8394.57	7882.9	5686.41	74.5688	5604.1	3017.1	6867.26	5773.83	7035.93	7655.57	3327.83	3872.47	4954.2	8752.89	9910.03	9287.64		74.5688	3586.32	1048.59	4935.15	9388.52	5494.32	10537.5	6226.4	11558.4	3024.34
75.5609	126.646	4998.64	-764.299	5303.73	7717.17	6941.25	6214.92	6395.64	6876.75	5766.32	8798.88	5295.26	75.5612	4944.65	7408.41	536.188	5176.88	5327.05	7310.59	3970.74	7130.16	6123.86	8166.5	7692.91	5527.45	75.5609	4841.53	2057.43	7721.57	5646.96	6987.76	7398.41	2955.75	4074.4	4364.73	8512.62	9784.05	9075.9		75.5609	3288.64	639.827	4773.52	9129.23	5364.85	10234.8	5582.19	12309.2	2608.38
76.553	668.084	4343.41	-280.252	5073.63	7456.09	6589.56	5956.66	5852.05	6832.04	5582.62	8684.24	5158.19	76.5532	4545.21	8324.08	-184.618	5262.69	5174.44	7196.63	3476.07	7023.5	5634.63	7934.27	7506.11	5370.57	76.553	3979.53	1377.27	8258.7	5506.46	6939.08	7134.61	2843.6	4491.24	3891.35	8244.31	9645.56	8869.22		76.553	3022.15	369.27	4589.66	8933.28	5220.06	9994.2	4896.33	12425.3	2652.32
77.5451	1669.33	3729.91	555.691	4866.33	7221.97	6253.01	5680.96	5275	6791.18	5403.97	8524.7	4996.74	77.5453	4181.95	8691.86	-683.912	5280.89	5007.51	7059.17	2991.65	6857.28	5049.41	7700.46	7323.51	5216.47	77.5451	3063.22	1133.89	8534.14	5354.74	6887.8	6872.35	3043.63	5095.56	3582.81	7952.03	9483.17	8660.97		77.5451	2796.07	280.372	4387.78	8761.53	5084.37	9784.44	4208.07	12069.5	3173.09
78.5372	2921.31	3185.14	1614.24	4691.63	7023.96	5945.64	5394.93	4712.16	6743.77	5229.9	8319.91	4813.5	78.5374	3851.71	8649.79	-597.679	5253.38	4829.34	6902.03	2565.34	6649.64	4416.52	7465.38	7146.78	5065.48	78.5372	2211.54	1420.13	8614.36	5192.52	6833.55	6621	3682.32	5836.41	3477.35	7641.57	9286.54	8443.22		78.5372	2621.75	395.132	4170.82	8587.35	4973.9	9585.99	3563.4	11457.8	4083.71
79.5293	4166.56	2727.52	2747	4557.21	6869.04	5681.17	5107.62	4213.95	6680.29	5057.92	8075	4614.06	79.5294	3542.67	8383.55	89.2245	5194.5	4639.95	6725.59	2236.47	6409.03	3794.24	7228.05	6976.87	4917.18	79.5293	1612.14	2221.95	8562.03	5019.73	6776.74	6389.07	4652.17	6641.8	3595.04	7321.18	9050.11	8209.02		79.5293	2510.16	709.303	3938.98	8397.56	4900.97	9392.3	3012.03	10786.2	5214.5
80.5213	5183.02	2369.72	3773.96	4466.94	6760.17	5470.11	4829.72	3820.1	6593.78	4884.09	7799.1	4405.64	80.5215	3238.64	8070.33	1014.11	5113.24	4439.6	6531.51	2037.9	6139.65	3247.08	6987.53	6812.29	4769.68	80.5213	1464.19	3410.44	8429.15	4836.55	6716.89	6182.63	5729.98	7426.85	3931.54	7001.72	8774.95	7954.34		80.5213	2465.87	1191.67	3689.31	8189.64	4875.12	9206.02	2610.74	10182.6	6357.29
81.5134	5846.95	2125.12	4577.98	4420.29	6694.6	5317.01	4572.47	3550.03	6481.07	4704.32	7502.23	4195.23	81.5136	2927.21	7839.68	2177.25	5015.13	4230.25	6324.3	2001.38	5846.6	2837.95	6744.16	6648.32	4619.55	81.5134	1882.37	4775.98	8254.9	4643.99	6651.92	6004.23	6689.51	8107.18	4454.06	6695.49	8467.72	7679.92		81.5134	2480.58	1788.15	3417.56	7967.02	4901.21	9033.37	2420.75	9696.25	7315.17
82.5055	6149.64	2013.15	5122.28	4412.86	6664.2	5219.08	4346.19	3409.89	6343.17	4516.37	7192.9	3988.04	82.5056	2609.6	7754.08	3362.38	4903.6	4016.12	6110.49	2159.4	5539.61	2617.6	6500.5	6478.07	4463.39	82.5055	2816.09	6090.88	8066.2	4443.57	6578.69	5852.53	7354.47	8614.08	5101.38	6414.36	8138.35	7392.33		82.5055	2530.56	2431.27	3122.25	7734.31	4976.93	8879.35	2417.22	9320.9	7951.56
83.4976	6168.86	2058.87	5437.03	4437.39	6657.8	5167.1	4158.83	3409.32	6184.59	4322.11	6877.75	3787.05	83.4977	2308.04	7807.16	4362.76	4780.78	3803.16	5897	2536.55	5234.08	2613.46	6261.64	6295.01	4300.2	83.4976	4046.12	7173.33	7879.51	4236.62	6494.26	5722.93	7644.92	8906.52	5789.96	6167.48	7797.81	7103.54		83.4976	2580.62	3053.54	2809.24	7494.47	5091.78	8744.91	2607.02	9029.14	8220.58
84.4897	6017.87	2284.55	5588.86	4484.66	6664.27	5147.78	4014.71	3536.33	6011.97	4128.47	6562.49	3593.76	84.4898	2065.57	7938.11	5042.23	4647.66	3597.88	5689.48	3130.48	4949.4	2821.04	6034.43	6095.71	4133.02	84.4897	5275.12	7927.26	7704.04	4023.84	6396.85	5609.28	7579.74	8976.33	6427.07	5959.1	7457.04	6828.22		84.4897	2594.47	3601.06	2494.24	7248.07	5228.33	8626.07	3021.05	8797.72	8166.82
85.4817	5799.51	2695.65	5650.2	4544.17	6674.26	5146.86	3913.11	3763.76	5832.36	3946.19	6253.09	3409.89	85.4818	1935.86	8060.52	5366.4	4504.06	3405.94	5491.32	3893.33	4704.89	3202.84	5825.69	5881.32	3968.66	85.4817	6258.74	8348.34	7544.63	3805.65	6285.91	5506.09	7246.12	8845.25	6929.09	5787.35	7126.53	6579.11		85.4817	2547.63	4043.06	2201.16	6994.28	5365.51	8514.22	3579.01	8612.87	7894.58
86.4738	5582.24	3268.39	5678.04	4605.04	6679.76	5151.5	3847.6	4070.08	5652.33	3786.85	5955.42	3238.72	86.4739	1965.04	8097.88	5394.22	4348.61	3231.09	5303.35	4730.09	4514.92	3697.25	5639.33	5657.05	3815.42	86.4738	6895.33	8503.31	7403.69	3583.24	6161.85	5410.16	6758.49	8556.3	7240.31	5644.6	6815.4	6362.25		86.4738	2437.64	4374.19	1956.27	6732.98	5483.13	8397.52	4177.21	8461.56	7521.99
87.4659	5398.49	3946.89	5705.06	4657.46	6672.77	5151.49	3806.75	4434.26	5477.54	3659.08	5673.75	3084.83	87.466	2172.49	8012.24	5240.68	4179.28	3074.79	5124.14	5522.2	4384.44	4235.56	5473.92	5430.17	3679.94	87.4659	7228.43	8498.47	7281.54	3359.34	6025.77	5320.44	6224.62	8163.42	7346.14	5519.41	6529.92	6174.47		87.4659	2286.83	4610.35	1779.62	6467.92	5566.5	8263.82	4710.99	8322.96	7143.09
88.458	5255.37	4653.75	5741.37	4694.33	6645.73	5139.81	3776.44	4824.46	5312.54	3565.16	5408.95	2951.78	88.4581	2538.26	7813.54	5032.94	3994.63	2935.96	4950.43	6168.7	4306.46	4759.73	5321.98	5207.42	3564.69	88.458	7383.47	8450.32	7175.64	3137.93	5879.63	5236.39	5726.8	7722.92	7277.04	5399.23	6271.39	6004.56		88.458	2135.25	4781.36	1676.95	6209.63	5610.26	8104.44	5099.18	8170.57	6813.23
89.4501	5147.22	5310.8	5783.78	4712.61	6594.08	5112.81	3742.92	5203.68	5159.63	3498.75	5157.55	2838.85	89.4501	3002.78	7547.95	4879.05	3795.5	2810.67	4778.11	6623.71	4262.13	5232.84	5171.96	4992.82	3466.57	89.4501	7495.76	8463.65	7079.23	2922.79	5726.52	5155.84	5317.15	7288.22	7102.02	5272.91	6034.38	5837.24		89.4501	2025.49	4924.22	1635.04	5974.48	5620.24	7917.97	5312.47	7983.75	6555.9
90.4421	5064.17	5861.25	5828.07	4713.95	6519.79	5070.42	3695.31	5534.71	5017.28	3444.99	4912.05	2738.84	90.4422	3479.76	7274	4854.73	3586.55	2691.88	4603.11	6910.58	4224.13	5638.89	5012.11	4786.81	3377.31	90.4421	7670.12	8616.48	6981.01	2715.51	5570.74	5074.13	5021.93	6906.24	6913.34	5131.96	5806.72	5658.22		90.4421	1984.97	5078.02	1622.85	5777.03	5612.04	7711.45	5382.92	7758.63	6377.16
91.4342	4996.06	6284.38	5878.14	4704.39	6432.62	5016.25	3626.74	5789.85	4879.62	3383.85	4662.6	2638.71	91.4343	3879.61	7040.24	5001.47	3376.39	2570.15	4422.33	7106.58	4163.06	5975.94	4834.54	4586.68	3285.45	91.4342	7972.79	8950.06	6867.51	2514.56	5417.4	4985.42	4847.86	6613.13	6804.52	4971.16	5571.85	5458.04		91.4342	2013.8	5279.1	1599.65	5618.57	5606.04	7498.15	5388.37	7509.19	6275.11
92.4263	4933.97	6597.65	5947.06	4693	6347.78	4956.95	3531.38	5962.17	4736.12	3296.66	4399.75	2523.77	92.4263	4136.73	6873.21	5327	3175.56	2436.01	4234.34	7308.12	4055.98	6250.04	4637.38	4388.28	3179.96	92.4263	8435.08	9464.31	6728.54	2315.96	5271.57	4885.63	4785.55	6428.09	6845.74	4788.98	5314.15	5233.74		92.4263	2085.16	5554.36	1527.91	5480.4	5620.26	7292.33	5418.69	7257.91	6241.42
93.4184	4870.93	6846.7	6050.04	4689.6	6280.53	4900.62	3414.05	6071.44	4579.38	3173.58	4117.86	2383.76	93.4184	4231.3	6776.11	5805.75	2992.86	2283.39	4039.84	7593.92	3894.21	6474.63	4424.62	4187.98	3054.34	93.4184	9054.74	10121.4	6563.28	2115.45	5137.4	4775.15	4810.09	6347.79	7063.66	4588.29	5025.07	4988.77		93.4184	2158.92	5913.73	1386.9	5330.3	5663.91	7103.76	5540.84	7023.52	6259.76
94.4105	4802.89	7087.73	6194.58	4702.08	6240.8	4854.57	3283.31	6158.65	4412.33	3017.77	3817.63	2217.65	94.4105	4195.4	6734.98	6383.94	2831.72	2112.63	3841.91	8001.65	3686.9	6672.64	4204.03	3984.21	2909.47	94.4105	9797.91	10859.5	6382.48	1910.69	5017.27	4659.56	4883.24	6346.07	7434.94	4376.29	4707.11	4731.37		94.4105	2201.38	6346.51	1179.98	5139.97	5735.08	6934.81	5778.82	6814.3	6306.93
																																											Temperature
																																											20.0053
																																											20.9974
																																											21.9894
																																											22.9815
																																											23.9736
																																											24.9656
																																											25.9577
																																											26.9498
																																											27.9419
																																											28.9339
																																											29.926
																																											30.9181
																																											31.9101
																																											32.9022
																																											33.8943
																																											34.8863
																																											35.8784
																																											36.8705
																																											37.8625
																																											38.8546
																																											39.8467
																																											40.8387
																																											41.8308
																																											42.8229
																																											43.815
																																											44.807
																																											45.7991
																																											46.7912
																																											47.7832
																																											48.7753
																																											49.7674
																																											50.7594
																																											51.7515
																																											52.7436
																																											53.7356
																																											54.7277
																																											55.7198
																																											56.7118
																																											57.7039
																																											58.696
																																											59.6881
																																											60.6801
																																											61.6722
																																											62.6643
																																											63.6563
																																											64.6484
																																											65.6405
																																											66.6325
																																											67.6246
																																											68.6167
																																											69.6087
																																											70.6008
																																											71.5929
																																											72.585
																																											73.577
																																											74.5691
																																											75.5612
																																											76.5532
																																											77.5453
																																											78.5374
																																											79.5294
																																											80.5215
																																											81.5136
																																											82.5056
																																											83.4977
																																											84.4898
																																											85.4818
																																											86.4739
																																											87.466
																																											88.4581
																																											89.4501
																																											90.4422
																																											91.4343
																																											92.4263
																																											93.4184
																																											94.4105
[truncated: 55 more columns]
